# Supplementary material for: New taxa of terrestrial molluscs from Turkey (Gastropoda, Pristilomatidae, Enidae, Hygromiidae, Helicidae)
Source: Zookeys. 2012 Feb 24;(171):17–37. doi: 10.3897/zookeys.171.2273 (PMC3288681; doi:10.3897/zookeys.171.2273)
Supplement: XML Treatment for Vitrea gostelii [file zookeys.171.2273-treatment1.xml]

<!DOCTYPE tp:taxon-treatment
  PUBLIC "-//TaxonX//DTD Taxonomic Treatment Publishing DTD v0 20100105//EN" "tax-treatment-NSO.dtd">
<tp:taxon-treatment xmlns:tp="http://www.plazi.org/taxpub"><tp:treatment-meta><mixed-citation publication-type="journal"><person-group><name><surname>Gümüş</surname><given-names>Burçin Aşkım</given-names></name><name><surname>Neubert</surname><given-names>Eike</given-names></name></person-group><article-title>New taxa of terrestrial molluscs from Turkey (Gastropoda, Pristilomatidae, Enidae, Hygromiidae, Helicidae)</article-title><source>Zookeys</source><day>24</day><month>2</month><year>2012</year><volume>2012</volume><issue>171</issue><fpage>17</fpage><lpage>37</lpage><pub-id pub-id-type="doi">10.3897/zookeys.171.2273</pub-id></mixed-citation></tp:treatment-meta><tp:nomenclature><tp:taxon-name>
                            <tp:taxon-name-part taxon-name-part-type="genus">Vitrea</tp:taxon-name-part>
                            <tp:taxon-name-part taxon-name-part-type="species">gostelii</tp:taxon-name-part>
                        <object-id xmlns:xlink="http://www.w3.org/1999/xlink" xlink:type="simple">urn:lsid:zoobank.org:act:EE5FB4A7-8036-431F-8548-194168D16023</object-id>
                        <object-id xmlns:xlink="http://www.w3.org/1999/xlink" xlink:type="simple">http://species-id.net/wiki/Vitrea_gostelii</object-id>
                        </tp:taxon-name><tp:taxon-status xmlns:xlink="http://www.w3.org/1999/xlink" xlink:type="simple">sp. n.</tp:taxon-status><xref ref-type="fig" rid="F1">Fig. 1</xref></tp:nomenclature><tp:treatment-sec sec-type="Type specimens"><title>Type specimens.</title><p> Holotype NMBE 23972. Type locality: Antalya Ili, Kaş, Valley of the Eşen Çayı, Palamut, <named-content xmlns:xlink="http://www.w3.org/1999/xlink" content-type="dwc:verbatimCoordinates" xlink:type="simple">36.4088°N, 29.3644°E</named-content>, 350 m alt., limestone rocks, 10 km S of Saklıkent, 06.06.2006.</p></tp:treatment-sec><tp:treatment-sec sec-type="Diagnosis"><title>Diagnosis.</title><p> A small species of <italic><tp:taxon-name>Vitrea</tp:taxon-name></italic> with a spiral sculpture of small threads and faint riblets crossing the spirals.</p></tp:treatment-sec><tp:treatment-sec sec-type="Description"><title>Description.</title><p> The shell colour is pale whitish, with a broadly depressed spire. The protoconch is broadly enlarged and sculptured by fine spiral threads. The whorls of the teleoconch are narrow and increase regularly, suture of medium depth. The last whorl is broadened, non-descending, well rounded. The surface of the teleoconch is sculptured by fine widely spaced riblets. The spiral sculpture of the protoconch continues on the teleoconch whorls and becomes stronger, dissecting the riblets and giving them a fine granulated appearance. On the subsurface, the riblets become faint while the spiral sculpture increases in strength.</p><p>The umbilicus is of medium width and funnel-shaped to cylindriform.</p><fig id="F1" position="float" orientation="portrait"><label>Figure 1.</label><caption><p> <italic><tp:taxon-name>Vitrea gostelii</tp:taxon-name></italic> sp. n., D = 2.25 mm. – All figures scaled × 20, phot H. Baur, NMBE.</p></caption><graphic xmlns:xlink="http://www.w3.org/1999/xlink" xlink:href="ZooKeys-171-017-g001.jpg" position="float" orientation="portrait" xlink:type="simple"/></fig></tp:treatment-sec><tp:treatment-sec sec-type="Measurements"><title>Measurements.</title><p> Holotype: H = 1.29; D = 2.25; PH = not measured because of damage of shell; PD = 1.05; W = 4.75.</p></tp:treatment-sec><tp:treatment-sec sec-type="Distribution"><title>Distribution</title><p>(<xref ref-type="fig" rid="F7">Fig. 29</xref>): Hitherto, only the holotype is known from the type locality in the Kaş area.</p></tp:treatment-sec><tp:treatment-sec sec-type="Etymology"><title>Etymology.</title><p> This new species is dedicated to our dear friend, the late Dr. Margret Gosteli from the Natural History Museum Berne, Switzerland. She very much enjoyed our joint visit to Turkey in 2006 and was eager to work about the malacofauna of Turkey.</p></tp:treatment-sec><tp:treatment-sec sec-type="Remark and differential diagnosis"><title>Remark and differential diagnosis.</title><p> The confinement of this undoubtedly new species to a pulmonate family is not easy, because only a single, dead collected shell is available. Although it looks somewhat similar to species from the family <tp:taxon-name>Punctidae</tp:taxon-name> (with <italic><tp:taxon-name>Punctum pygmaeum</tp:taxon-name></italic> (Draparnaud, 1801) known from Turkey), we have decided to place it in <tp:taxon-name>Pristilomatidae</tp:taxon-name> because of the pale color of the shell.</p><p>Under a conchological point of view, a classification within the pristilomatid genus <italic><tp:taxon-name>Lindbergia</tp:taxon-name></italic> Riedel, 1959, would also be possible, as the two genera can only be differentiated by the anatomy of their genital organs (<xref ref-type="bibr" rid="B18">Riedel 1959</xref>, <xref ref-type="bibr" rid="B16">1960</xref>). We here confine this species to the genus <italic><tp:taxon-name>Vitrea</tp:taxon-name></italic> Fitzinger, 1833, because of its overall conchological resemblance to other species comprised in this genus. An assignment to <italic><tp:taxon-name>Oxychilus</tp:taxon-name></italic> Fitzinger is less probable, as even the smallest species of <italic><tp:taxon-name>Oxychilus</tp:taxon-name></italic> are clearly larger than the new species.</p><p><italic><tp:taxon-name>Vitrea gostelii</tp:taxon-name></italic> sp. n. differs from all <italic><tp:taxon-name>Vitrea</tp:taxon-name></italic> species known from Turkey by the presences of riblets and a spiral sculpture. It somewhat resembles <italic><tp:taxon-name>Vitrea riedeliana</tp:taxon-name></italic>, but the spire in <italic><tp:taxon-name>Vitrea riedeliana</tp:taxon-name></italic> is more elevated. <italic><tp:taxon-name>Vitrea riedeli</tp:taxon-name></italic> has a smooth shell with a wider umbilicus with a deeper suture.</p><p>This species was found during our survey in 2006 below a large limestone rock face of probably about 50 m of height. Probably, this species lives subterraneously, and a more targeted search in the accumulated soil of carstic crevices will yield some living specimens, which then will help to corroborate the taxonomic position of this new species.</p><!--PageBreak--></tp:treatment-sec><tp:treatment-sec><!--Section generated to contain objects referenced in tp:taxon-treatment.--><fig id="F7" position="float" orientation="portrait"><label>Figure 29.</label><caption><p> Distribution map. ▲ <italic><tp:taxon-name>Vitrea gostelii</tp:taxon-name></italic> sp. n. ● <italic><tp:taxon-name>Turanena demirsoyi</tp:taxon-name></italic>sp. n. and <italic><tp:taxon-name>Rhabdoena gostelii</tp:taxon-name></italic>sp. n. ■ <italic><tp:taxon-name>Euchondrus paucidentatus</tp:taxon-name></italic> sp. n. ▼ <italic><tp:taxon-name>Metafruticicola kizildagensis</tp:taxon-name></italic> sp. n. ► <italic><tp:taxon-name>Assyriella thospitis menkhorsti</tp:taxon-name></italic> ssp. n.</p></caption><graphic xmlns:xlink="http://www.w3.org/1999/xlink" xlink:href="ZooKeys-171-017-g007.jpg" position="float" orientation="portrait" xlink:type="simple"/></fig></tp:treatment-sec><ref-list><ref id="B18"><mixed-citation xmlns:xlink="http://www.w3.org/1999/xlink" xlink:type="simple"><person-group><name name-style="western"><surname>Riedel</surname><given-names>A</given-names></name></person-group> (<year>1959</year>)<article-title> Zonitidae (Gastropoda) zebrane w Grecji przez dra K. Lindberga.</article-title><source>Annales Zoologici </source><volume>18</volume>: <fpage>89</fpage>-<lpage>117</lpage>.</mixed-citation></ref><ref id="B16"><mixed-citation xmlns:xlink="http://www.w3.org/1999/xlink" xlink:type="simple"><person-group><name name-style="western"><surname>Örstan</surname><given-names>A</given-names></name><name name-style="western"><surname>Yıldırım</surname><given-names>MZ</given-names></name></person-group> (<year>2004</year>)<source><italic>Borlumastus</italic> gen. Nov. (Gastropoda, Pulmonata, Enidae), a new land snail genus from Turkey. Basteria, Leiden, 68 (4/6): 125–129.</source></mixed-citation></ref></ref-list></tp:taxon-treatment>
