# Supplementary material for: New taxa of terrestrial molluscs from Turkey (Gastropoda, Pristilomatidae, Enidae, Hygromiidae, Helicidae)
Source: Zookeys. 2012 Feb 24;(171):17–37. doi: 10.3897/zookeys.171.2273 (PMC3288681; doi:10.3897/zookeys.171.2273)
Supplement: XML Treatment for Buliminus alepensis alepensis [file zookeys.171.2273-treatment2.xml]

<!DOCTYPE tp:taxon-treatment
  PUBLIC "-//TaxonX//DTD Taxonomic Treatment Publishing DTD v0 20100105//EN" "tax-treatment-NSO.dtd">
<tp:taxon-treatment xmlns:tp="http://www.plazi.org/taxpub"><tp:treatment-meta><mixed-citation publication-type="journal"><person-group><name><surname>Gümüş</surname><given-names>Burçin Aşkım</given-names></name><name><surname>Neubert</surname><given-names>Eike</given-names></name></person-group><article-title>New taxa of terrestrial molluscs from Turkey (Gastropoda, Pristilomatidae, Enidae, Hygromiidae, Helicidae)</article-title><source>Zookeys</source><day>24</day><month>2</month><year>2012</year><volume>2012</volume><issue>171</issue><fpage>17</fpage><lpage>37</lpage><pub-id pub-id-type="doi">10.3897/zookeys.171.2273</pub-id></mixed-citation></tp:treatment-meta><tp:nomenclature><tp:taxon-name>
                            <tp:taxon-name-part taxon-name-part-type="genus">Buliminus</tp:taxon-name-part>
                            <tp:taxon-name-part taxon-name-part-type="species">alepensis</tp:taxon-name-part>
                            <tp:taxon-name-part taxon-name-part-type="subspecies">alepensis</tp:taxon-name-part>
                        <object-id xmlns:xlink="http://www.w3.org/1999/xlink" xlink:type="simple">http://species-id.net/wiki/Buliminus_alepensis_alepensis</object-id>
                        </tp:taxon-name><tp:taxon-authority>(L. Pfeiffer, 1841)</tp:taxon-authority><xref ref-type="fig" rid="F3">Fig. 12</xref><tp:nomenclature-citation-list><tp:nomenclature-citation><tp:taxon-name>Helix (Cochlogena) alepi</tp:taxon-name><comment> Férussac, 1821, Tabl. syst. limaçons (= “Prodome”), livr. 10: 55 (Quarto edition) [Folio edition: 59. [“Alep, côte de Syrie, au lieu dit la Coupe, à une demi-lieue de la ville”. Nomen nudum].</comment></tp:nomenclature-citation><tp:nomenclature-citation><tp:taxon-name>Bulimus alepensis</tp:taxon-name><comment> L. Pfeiffer, 1841, Symbolae ad historiam heliceorum, 1: 45. Type locality: see above.</comment></tp:nomenclature-citation></tp:nomenclature-citation-list></tp:nomenclature><tp:treatment-sec sec-type="Specimens examined"><title>Specimens examined.</title><p> Vil. Erzincan, Kemaliye, Çit Köyü, <named-content xmlns:xlink="http://www.w3.org/1999/xlink" content-type="dwc:verbatimCoordinates" xlink:type="simple">39.1119°N, 38.6043°E</named-content>, 976 m alt. 05.05.2007, leg. B. A. Gümüş, NMBE 32709/2, NMBE 32710/2 preserved; Vil. Erzincan, Kemaliye, Dilli Deresi, <named-content xmlns:xlink="http://www.w3.org/1999/xlink" content-type="dwc:verbatimCoordinates" xlink:type="simple">39.315°N, 38.44°E</named-content>, 870 m alt.,10.7.2005, leg. B. A. Gümüş, NMBE 32711/1.</p></tp:treatment-sec><tp:treatment-sec sec-type="Remark"><title>Remark.</title><p> This species is known to inhabit the Levant area, northern Iraq to Central eastern Turkey (see also <xref ref-type="bibr" rid="B8">Gittenberger and Menkhorst 1991</xref>). Kemaliye is now the northernmost record for this species. The subspecific division of this species needs further attention. We here attribute the specimens from Kemaliye to the nominotypical subspecies in accordance to <xref ref-type="bibr" rid="B8">Gittenberger and Menkhorst (1991)</xref>.</p></tp:treatment-sec><tp:treatment-sec><!--Section generated to contain objects referenced in tp:taxon-treatment.--><fig id="F3" position="float" orientation="portrait"><label>Figures 4–12.</label><caption><p> <tp:taxon-name>Enidae</tp:taxon-name>. <bold>4–10</bold> <italic><tp:taxon-name>Meijeriella</tp:taxon-name></italic> spp. <bold>4</bold> <italic><tp:taxon-name>Meijeriella canaliculata</tp:taxon-name></italic>, Vil. Balıkesir, Edremit, Kaz Dağı, Camp Area, <named-content xmlns:xlink="http://www.w3.org/1999/xlink" content-type="dwc:verbatimCoordinates" xlink:type="simple">39.67°N, 26.95°E</named-content>, H = 14.65 mm. <bold>5–8</bold> <italic><tp:taxon-name>Meijeriella frivaldskyi</tp:taxon-name></italic>. <bold>5</bold> syntype <italic><tp:taxon-name>Bulimus frivaldskyi</tp:taxon-name></italic>, SMF 63750, H = 14.8 mm <bold>6</bold> syntype <italic><tp:taxon-name>Bulimus raynevalianus</tp:taxon-name></italic>, MHNG 12106, H = 15.8 mm <bold>7</bold> <italic><tp:taxon-name>Meijeriella frivaldskyi</tp:taxon-name></italic>, SMF 312495, Ruins of Truva, leg. H.P.M.G. Menkhorst, H = 11.45 mm <bold>8</bold> <italic><tp:taxon-name>Meijeriella frivaldskyi</tp:taxon-name></italic>, NMBE 28357, Ruins of Truva, leg. B. A. Gümüş, 10.06.2008, H = 10.6 mm. <bold>9–11</bold> <italic><tp:taxon-name>Turanena</tp:taxon-name></italic> spp. <bold>9</bold>. <italic><tp:taxon-name>Turanena demirsoyi</tp:taxon-name></italic> sp. n., holotype NMBE 32704, Erzincan, Kemaliye, Dilli Deresi, 870 m alt., leg. B. A. Gümüş, H = 12.15 mm <bold>10</bold> <italic><tp:taxon-name>Turanenea cochlicopoides</tp:taxon-name></italic>, Paratype SMF 309776, Vil. Gaziantep, along the road Gaziantep → Bahçe, ca. 12 km NW Gaziantep, 1000 m alt., leg. Menkhorst, 15.07.1986, H = 5.6 mm <bold>11</bold> <italic><tp:taxon-name>Turanena cochlicopoides</tp:taxon-name></italic>; NMBE 32713, between Arslanoba and Dolunay villages (the rocks around the Cahit Bilgin Park), <named-content xmlns:xlink="http://www.w3.org/1999/xlink" content-type="dwc:verbatimCoordinates" xlink:type="simple">39.249°N, 38.599°E</named-content>, 1560 m alt., leg. B. A. Gümüş, 07.09.2007 <bold>12</bold> <italic><tp:taxon-name>Buliminus alepensis alepensis</tp:taxon-name></italic> NMBE 32709, Çit Köyü, <named-content xmlns:xlink="http://www.w3.org/1999/xlink" content-type="dwc:verbatimCoordinates" xlink:type="simple">39.1119°N, 38.6043°E</named-content>, 976 m alt. 05.05.2007, leg. B. A. Gümüş. — All figures scaled × 5.</p></caption><graphic xmlns:xlink="http://www.w3.org/1999/xlink" xlink:href="ZooKeys-171-017-g003.jpg" position="float" orientation="portrait" xlink:type="simple"/></fig></tp:treatment-sec><ref-list><ref id="B8"><mixed-citation xmlns:xlink="http://www.w3.org/1999/xlink" xlink:type="simple"><person-group><name name-style="western"><surname>Gittenberger</surname><given-names>E</given-names></name><name name-style="western"><surname>Menkhorst</surname><given-names>HPMG</given-names></name></person-group> (<year>1991</year>)<article-title> The Turkish Enidae: the genus <italic>Buliminus</italic> Beck (Gastropoda Pulmonata: Pupillacea).</article-title><source>Basteria </source><volume>55</volume>(<issue>1–3</issue>): <fpage>73</fpage>-<lpage>88</lpage>.</mixed-citation></ref></ref-list></tp:taxon-treatment>
