# Supplementary material for: New taxa of terrestrial molluscs from Turkey (Gastropoda, Pristilomatidae, Enidae, Hygromiidae, Helicidae)
Source: Zookeys. 2012 Feb 24;(171):17–37. doi: 10.3897/zookeys.171.2273 (PMC3288681; doi:10.3897/zookeys.171.2273)
Supplement: XML Treatment for Turanena demirsoyi [file zookeys.171.2273-treatment3.xml]

<!DOCTYPE tp:taxon-treatment
  PUBLIC "-//TaxonX//DTD Taxonomic Treatment Publishing DTD v0 20100105//EN" "tax-treatment-NSO.dtd">
<tp:taxon-treatment xmlns:tp="http://www.plazi.org/taxpub"><tp:treatment-meta><mixed-citation publication-type="journal"><person-group><name><surname>Gümüş</surname><given-names>Burçin Aşkım</given-names></name><name><surname>Neubert</surname><given-names>Eike</given-names></name></person-group><article-title>New taxa of terrestrial molluscs from Turkey (Gastropoda, Pristilomatidae, Enidae, Hygromiidae, Helicidae)</article-title><source>Zookeys</source><day>24</day><month>2</month><year>2012</year><volume>2012</volume><issue>171</issue><fpage>17</fpage><lpage>37</lpage><pub-id pub-id-type="doi">10.3897/zookeys.171.2273</pub-id></mixed-citation></tp:treatment-meta><tp:nomenclature><tp:taxon-name>
                                <tp:taxon-name-part taxon-name-part-type="genus">Turanena</tp:taxon-name-part>
                                <tp:taxon-name-part taxon-name-part-type="species">demirsoyi</tp:taxon-name-part>
                            <object-id xmlns:xlink="http://www.w3.org/1999/xlink" xlink:type="simple">urn:lsid:zoobank.org:act:3A9A7F78-C144-4220-B5AD-22BD0C10F0CD</object-id>
                            <object-id xmlns:xlink="http://www.w3.org/1999/xlink" xlink:type="simple">http://species-id.net/wiki/Turanena_demirsoyi</object-id>
                            </tp:taxon-name><tp:taxon-status xmlns:xlink="http://www.w3.org/1999/xlink" xlink:type="simple">sp. n.</tp:taxon-status><xref ref-type="fig" rid="F3">Fig. 9</xref></tp:nomenclature><tp:treatment-sec sec-type="Type specimens"><title>Type specimens.</title><p> Holotype NMBE 32704; paratypes NMBE 32705/3; Vil. Erzincan, Kemaliye, Dilli Deresi, <named-content xmlns:xlink="http://www.w3.org/1999/xlink" content-type="dwc:verbatimCoordinates" xlink:type="simple">39.315°N, 38.44°E</named-content>, 870 m alt.,10.7.2005, leg. B. A. Gümüş. — Additional paratypes: SMF 312403/1, Erzincan, Kemaliye, 2.8.1987, leg. N. Kazancı, ex Slg. Neubert; Kemaliye, Yeşilyamaç (Geşo) Pass, <named-content xmlns:xlink="http://www.w3.org/1999/xlink" content-type="dwc:verbatimCoordinates" xlink:type="simple">39.271°N, 38.567°E</named-content>, 1680 m alt., 07.05.2007, leg. B. A. Gümüş, NMBE 32706/2; Kemaliye, Subatan, <named-content xmlns:xlink="http://www.w3.org/1999/xlink" content-type="dwc:verbatimCoordinates" xlink:type="simple">39.188°N, 38.406°E</named-content>, 1885 m alt., 06.05.2007, leg. B. A. Gümüş, NMBE 32707/1, NMBE 32708/4 (preserved); Vil. Erzincan, Kemaliye, Muşaga village (= Kocaçimen), <named-content xmlns:xlink="http://www.w3.org/1999/xlink" content-type="dwc:verbatimCoordinates" xlink:type="simple">39.296°N, 38.54°E</named-content>, 1375 m alt., 13.07.2005, leg. B. A. Gümüş, NMBE 32715/2.</p></tp:treatment-sec><tp:treatment-sec sec-type="Diagnosis"><title>Diagnosis.</title><p> A large species of <italic><tp:taxon-name>Turanena</tp:taxon-name></italic> with a brown shell; surface of last two whorls with whitish patchy colour pattern; teleoconch sculpture of more or less distinctive riblets.</p></tp:treatment-sec><tp:treatment-sec sec-type="Description"><title>Description.</title><p> Protoconch of almost 2 whorls, smooth, dome-shaped; shell colour pale brown, with a whitish patchy colour pattern on the last two whorls; shell of conical shape with an acutely ovate aperture; whorls of the teleoconch slightly rounded, increasing regularly, the whitish suture of medium depth; last whorl broadened, occupying nearly half of the height of the shell; surface of the teleoconch sculptured by more or less distinctive riblets; aperture rounded at the base with a faint white lip, light brown to dirty whitish deeper in the aperture; columellar rim of the aperture slightly reflected, a thin parietal callus connecting the apertural rims; periomphalum wide, umbilicus open, elongate, of medium width.</p></tp:treatment-sec><tp:treatment-sec sec-type="Measurements"><title>Measurements.</title><p> Holotype: H = 12.15; D = 6.22; PH = 4.65; PD = 3.25; W = 7.</p></tp:treatment-sec><tp:treatment-sec sec-type="Etymology"><title>Etymology.</title><p> This species is dedicated to Prof. Dr. Ali Demirsoy from the Hacettepe University in Ankara to acknowledge his outstanding contributions to Turkish zoology and support for young scientists.</p></tp:treatment-sec><tp:treatment-sec sec-type="Remarks and differential diagnosis"><title>Remarks and differential diagnosis.</title><p> This species differs from most other <italic><tp:taxon-name>Turanena</tp:taxon-name></italic> species by its relatively large size; <italic><tp:taxon-name>Turanena tuccari</tp:taxon-name></italic> (Gittenberger, 1986) differs by its reinforced and reflected lip, which is always sharp and simple in the new species. <italic><tp:taxon-name>Turanena andronakii</tp:taxon-name></italic> (Lindholm, 1913) from the Çoruh valley and its tributaries has a more elongate slender and always completely brown shell.</p></tp:treatment-sec><tp:treatment-sec sec-type="Distribution"><title>Distribution.</title><p> This species is only known from the surroundings of Kemaliye, its area of occupancy (AOO) is around 70km<sup>2</sup>.</p></tp:treatment-sec><tp:treatment-sec><!--Section generated to contain objects referenced in tp:taxon-treatment.--><fig id="F3" position="float" orientation="portrait"><label>Figures 4–12.</label><caption><p> <tp:taxon-name>Enidae</tp:taxon-name>. <bold>4–10</bold> <italic><tp:taxon-name>Meijeriella</tp:taxon-name></italic> spp. <bold>4</bold> <italic><tp:taxon-name>Meijeriella canaliculata</tp:taxon-name></italic>, Vil. Balıkesir, Edremit, Kaz Dağı, Camp Area, <named-content xmlns:xlink="http://www.w3.org/1999/xlink" content-type="dwc:verbatimCoordinates" xlink:type="simple">39.67°N, 26.95°E</named-content>, H = 14.65 mm. <bold>5–8</bold> <italic><tp:taxon-name>Meijeriella frivaldskyi</tp:taxon-name></italic>. <bold>5</bold> syntype <italic><tp:taxon-name>Bulimus frivaldskyi</tp:taxon-name></italic>, SMF 63750, H = 14.8 mm <bold>6</bold> syntype <italic><tp:taxon-name>Bulimus raynevalianus</tp:taxon-name></italic>, MHNG 12106, H = 15.8 mm <bold>7</bold> <italic><tp:taxon-name>Meijeriella frivaldskyi</tp:taxon-name></italic>, SMF 312495, Ruins of Truva, leg. H.P.M.G. Menkhorst, H = 11.45 mm <bold>8</bold> <italic><tp:taxon-name>Meijeriella frivaldskyi</tp:taxon-name></italic>, NMBE 28357, Ruins of Truva, leg. B. A. Gümüş, 10.06.2008, H = 10.6 mm. <bold>9–11</bold> <italic><tp:taxon-name>Turanena</tp:taxon-name></italic> spp. <bold>9</bold>. <italic><tp:taxon-name>Turanena demirsoyi</tp:taxon-name></italic> sp. n., holotype NMBE 32704, Erzincan, Kemaliye, Dilli Deresi, 870 m alt., leg. B. A. Gümüş, H = 12.15 mm <bold>10</bold> <italic><tp:taxon-name>Turanenea cochlicopoides</tp:taxon-name></italic>, Paratype SMF 309776, Vil. Gaziantep, along the road Gaziantep → Bahçe, ca. 12 km NW Gaziantep, 1000 m alt., leg. Menkhorst, 15.07.1986, H = 5.6 mm <bold>11</bold> <italic><tp:taxon-name>Turanena cochlicopoides</tp:taxon-name></italic>; NMBE 32713, between Arslanoba and Dolunay villages (the rocks around the Cahit Bilgin Park), <named-content xmlns:xlink="http://www.w3.org/1999/xlink" content-type="dwc:verbatimCoordinates" xlink:type="simple">39.249°N, 38.599°E</named-content>, 1560 m alt., leg. B. A. Gümüş, 07.09.2007 <bold>12</bold> <italic><tp:taxon-name>Buliminus alepensis alepensis</tp:taxon-name></italic> NMBE 32709, Çit Köyü, <named-content xmlns:xlink="http://www.w3.org/1999/xlink" content-type="dwc:verbatimCoordinates" xlink:type="simple">39.1119°N, 38.6043°E</named-content>, 976 m alt. 05.05.2007, leg. B. A. Gümüş. — All figures scaled × 5.</p></caption><graphic xmlns:xlink="http://www.w3.org/1999/xlink" xlink:href="ZooKeys-171-017-g003.jpg" position="float" orientation="portrait" xlink:type="simple"/></fig></tp:treatment-sec></tp:taxon-treatment>
