# Supplementary material for: New taxa of terrestrial molluscs from Turkey (Gastropoda, Pristilomatidae, Enidae, Hygromiidae, Helicidae)
Source: Zookeys. 2012 Feb 24;(171):17–37. doi: 10.3897/zookeys.171.2273 (PMC3288681; doi:10.3897/zookeys.171.2273)
Supplement: XML Treatment for Turanena cochlicopoides [file zookeys.171.2273-treatment4.xml]

<!DOCTYPE tp:taxon-treatment
  PUBLIC "-//TaxonX//DTD Taxonomic Treatment Publishing DTD v0 20100105//EN" "tax-treatment-NSO.dtd">
<tp:taxon-treatment xmlns:tp="http://www.plazi.org/taxpub"><tp:treatment-meta><mixed-citation publication-type="journal"><person-group><name><surname>Gümüş</surname><given-names>Burçin Aşkım</given-names></name><name><surname>Neubert</surname><given-names>Eike</given-names></name></person-group><article-title>New taxa of terrestrial molluscs from Turkey (Gastropoda, Pristilomatidae, Enidae, Hygromiidae, Helicidae)</article-title><source>Zookeys</source><day>24</day><month>2</month><year>2012</year><volume>2012</volume><issue>171</issue><fpage>17</fpage><lpage>37</lpage><pub-id pub-id-type="doi">10.3897/zookeys.171.2273</pub-id></mixed-citation></tp:treatment-meta><tp:nomenclature><tp:taxon-name>
                                <tp:taxon-name-part taxon-name-part-type="genus">Turanena</tp:taxon-name-part>
                                <tp:taxon-name-part taxon-name-part-type="species">cochlicopoides</tp:taxon-name-part>
                            <object-id xmlns:xlink="http://www.w3.org/1999/xlink" xlink:type="simple">http://species-id.net/wiki/Turanena_cochlicopoides</object-id>
                            </tp:taxon-name><tp:taxon-authority>E. Gittenberger &amp; Menkhorst, 1993</tp:taxon-authority><xref ref-type="fig" rid="F3">Fig. 10, 11</xref><tp:nomenclature-citation-list><tp:nomenclature-citation><tp:taxon-name>Turanena cochlicopoides</tp:taxon-name><comment> E. Gittenberger &amp; Menkhorst, 1993, Archiv für Molluskenkunde, 122 (Zilch Festschr.): 74, map 1, pl. 1 fig. 1 [Vilayet Gaziantep: leere Gehäuse zwischen den Felsen der Straße Gaziantep-Bahçe entlang, 60 km ö. Bahçe, in 1000 m Meereshöhe; CB 31]</comment></tp:nomenclature-citation></tp:nomenclature-citation-list></tp:nomenclature><tp:treatment-sec sec-type="Specimens examined"><title>Specimens examined.</title><p> Vil. Erzincan, Kemaliye, between Arslanoba and Dolunay villages (the rocks around the Cahit Bilgin Park), <named-content xmlns:xlink="http://www.w3.org/1999/xlink" content-type="dwc:verbatimCoordinates" xlink:type="simple">39.249°N, 38.599°E</named-content>, 1560 m alt., 07.05.2007, leg. B. A. Gümüş, NMBE 32712/2; ditto, 07.09.2007, NMBE 32713/2.</p></tp:treatment-sec><tp:treatment-sec sec-type="Remarks"><title>Remarks.</title><p> This is the second record for this species since its description. Interestingly, the new location is quite far away from the type locality (ca. 250 km in direct line), so it can be assumed that this species lives in a much larger area than expected before, but seems to be quite rare.</p><!--PageBreak--></tp:treatment-sec><tp:treatment-sec><!--Section generated to contain objects referenced in tp:taxon-treatment.--><fig id="F3" position="float" orientation="portrait"><label>Figures 4–12.</label><caption><p> <tp:taxon-name>Enidae</tp:taxon-name>. <bold>4–10</bold> <italic><tp:taxon-name>Meijeriella</tp:taxon-name></italic> spp. <bold>4</bold> <italic><tp:taxon-name>Meijeriella canaliculata</tp:taxon-name></italic>, Vil. Balıkesir, Edremit, Kaz Dağı, Camp Area, <named-content xmlns:xlink="http://www.w3.org/1999/xlink" content-type="dwc:verbatimCoordinates" xlink:type="simple">39.67°N, 26.95°E</named-content>, H = 14.65 mm. <bold>5–8</bold> <italic><tp:taxon-name>Meijeriella frivaldskyi</tp:taxon-name></italic>. <bold>5</bold> syntype <italic><tp:taxon-name>Bulimus frivaldskyi</tp:taxon-name></italic>, SMF 63750, H = 14.8 mm <bold>6</bold> syntype <italic><tp:taxon-name>Bulimus raynevalianus</tp:taxon-name></italic>, MHNG 12106, H = 15.8 mm <bold>7</bold> <italic><tp:taxon-name>Meijeriella frivaldskyi</tp:taxon-name></italic>, SMF 312495, Ruins of Truva, leg. H.P.M.G. Menkhorst, H = 11.45 mm <bold>8</bold> <italic><tp:taxon-name>Meijeriella frivaldskyi</tp:taxon-name></italic>, NMBE 28357, Ruins of Truva, leg. B. A. Gümüş, 10.06.2008, H = 10.6 mm. <bold>9–11</bold> <italic><tp:taxon-name>Turanena</tp:taxon-name></italic> spp. <bold>9</bold>. <italic><tp:taxon-name>Turanena demirsoyi</tp:taxon-name></italic> sp. n., holotype NMBE 32704, Erzincan, Kemaliye, Dilli Deresi, 870 m alt., leg. B. A. Gümüş, H = 12.15 mm <bold>10</bold> <italic><tp:taxon-name>Turanenea cochlicopoides</tp:taxon-name></italic>, Paratype SMF 309776, Vil. Gaziantep, along the road Gaziantep → Bahçe, ca. 12 km NW Gaziantep, 1000 m alt., leg. Menkhorst, 15.07.1986, H = 5.6 mm <bold>11</bold> <italic><tp:taxon-name>Turanena cochlicopoides</tp:taxon-name></italic>; NMBE 32713, between Arslanoba and Dolunay villages (the rocks around the Cahit Bilgin Park), <named-content xmlns:xlink="http://www.w3.org/1999/xlink" content-type="dwc:verbatimCoordinates" xlink:type="simple">39.249°N, 38.599°E</named-content>, 1560 m alt., leg. B. A. Gümüş, 07.09.2007 <bold>12</bold> <italic><tp:taxon-name>Buliminus alepensis alepensis</tp:taxon-name></italic> NMBE 32709, Çit Köyü, <named-content xmlns:xlink="http://www.w3.org/1999/xlink" content-type="dwc:verbatimCoordinates" xlink:type="simple">39.1119°N, 38.6043°E</named-content>, 976 m alt. 05.05.2007, leg. B. A. Gümüş. — All figures scaled × 5.</p></caption><graphic xmlns:xlink="http://www.w3.org/1999/xlink" xlink:href="ZooKeys-171-017-g003.jpg" position="float" orientation="portrait" xlink:type="simple"/></fig></tp:treatment-sec></tp:taxon-treatment>
