# Supplementary material for: New taxa of terrestrial molluscs from Turkey (Gastropoda, Pristilomatidae, Enidae, Hygromiidae, Helicidae)
Source: Zookeys. 2012 Feb 24;(171):17–37. doi: 10.3897/zookeys.171.2273 (PMC3288681; doi:10.3897/zookeys.171.2273)
Supplement: XML Treatment for Euchondrus septemdentatus [file zookeys.171.2273-treatment5.xml]

<!DOCTYPE tp:taxon-treatment
  PUBLIC "-//TaxonX//DTD Taxonomic Treatment Publishing DTD v0 20100105//EN" "tax-treatment-NSO.dtd">
<tp:taxon-treatment xmlns:tp="http://www.plazi.org/taxpub"><tp:treatment-meta><mixed-citation publication-type="journal"><person-group><name><surname>Gümüş</surname><given-names>Burçin Aşkım</given-names></name><name><surname>Neubert</surname><given-names>Eike</given-names></name></person-group><article-title>New taxa of terrestrial molluscs from Turkey (Gastropoda, Pristilomatidae, Enidae, Hygromiidae, Helicidae)</article-title><source>Zookeys</source><day>24</day><month>2</month><year>2012</year><volume>2012</volume><issue>171</issue><fpage>17</fpage><lpage>37</lpage><pub-id pub-id-type="doi">10.3897/zookeys.171.2273</pub-id></mixed-citation></tp:treatment-meta><tp:nomenclature><tp:taxon-name>
                                    <tp:taxon-name-part taxon-name-part-type="genus">Euchondrus</tp:taxon-name-part>
                                    <tp:taxon-name-part taxon-name-part-type="species">septemdentatus</tp:taxon-name-part>
                                <object-id xmlns:xlink="http://www.w3.org/1999/xlink" xlink:type="simple">http://species-id.net/wiki/Euchondrus_septemdentatus</object-id>
                                </tp:taxon-name><tp:taxon-authority>(Roth, 1839)</tp:taxon-authority><xref ref-type="fig" rid="F4">Figs 13–17</xref><tp:nomenclature-citation-list><tp:nomenclature-citation><tp:taxon-name>Pupa septemdentata</tp:taxon-name><comment> Roth, 1839, Moll. spec. itinere Orientem: 19, pl. 2 fig. 2 [in insula quadam parva Oenussarum, sita inter Chium et Melaenam promontorium“; „Syriae vico quodam, dicto „Sasa“, prope Damascum“].</comment></tp:nomenclature-citation><tp:nomenclature-citation><tp:taxon-name>Bulimus triticeus</tp:taxon-name><comment> Rossmässler, 1858, Iconographie der Land- und Süßwassermollusken Europa’s, 3 (5/6): 98, textfig. [«bei Jerusalem»].</comment></tp:nomenclature-citation><tp:nomenclature-citation><tp:taxon-name>Chondrus septemdentatus</tp:taxon-name><comment> var. <italic>maximus</italic> Mousson, 1861, Vierteljahresschrift der Naturforschenden Gesellschaft Zürich, 6: 132 [nomen nudum, ms name of Bourguignat].</comment></tp:nomenclature-citation><tp:nomenclature-citation><tp:taxon-name>Chondrus septemdentatus</tp:taxon-name><comment> var. <italic>elongatus</italic> Mousson, 1861, Vierteljahresschrift der Naturforschenden Gesellschaft Zürich 6: 132 [nomen nudum, ms name of Roth].</comment></tp:nomenclature-citation><tp:nomenclature-citation><tp:taxon-name>Chondrus septemdentatus</tp:taxon-name><comment> var. <italic>borealis</italic> Mousson, 1874, Journal de Conchyliologie, 22: 14 [„jusqu‘à Merssina et à Tharsus“].</comment></tp:nomenclature-citation><tp:nomenclature-citation><tp:taxon-name>Buliminus septemdentatus</tp:taxon-name><comment> var. <italic>maximus</italic> Westerlund, 1887, Fauna der in der paläarctischen Region lebenden Binnenmollusken, III: 45.</comment></tp:nomenclature-citation><tp:nomenclature-citation><tp:taxon-name>Buliminus septemdentatus</tp:taxon-name><comment> var. <italic>elongatus</italic> Westerlund, 1887, Fauna der in der paläarctischen Region lebenden Binnenmollusken, III: 45.</comment></tp:nomenclature-citation><tp:nomenclature-citation><tp:taxon-name>Jaminia (Euchondrus) borealis</tp:taxon-name><comment>, – Forcart, 1940, Verhandlungen der naturforschenden Gesellschaft Basel, 51: 202</comment></tp:nomenclature-citation><tp:nomenclature-citation><tp:taxon-name>Euchondrus borealis</tp:taxon-name><comment>, – Schütt, 1983, Natur und Mensch, 1983: 57, Abb. 18.</comment></tp:nomenclature-citation></tp:nomenclature-citation-list></tp:nomenclature><tp:treatment-sec sec-type="Remarks"><title>Remarks.</title><p> <italic><tp:taxon-name>Euchondrus septemdentatus</tp:taxon-name></italic> (<xref ref-type="fig" rid="F4">Figs 13–17</xref>) is a remarkably variable species in terms of shell shape (see also <xref ref-type="bibr" rid="B11">Haas 1955</xref>), and one of the most widespread taxa within the genus ranging from Southern Turkey throughout the Eastmediterranean countries almost reaching the Negev Desert (<xref ref-type="bibr" rid="B14">Heller 2009</xref>; the single record north of Eilat may be due to a carryover by man).</p><p>Mousson’s name <italic><tp:taxon-name>Chondrus septemdentatus</tp:taxon-name></italic> var. <italic>borealis</italic> (<xref ref-type="fig" rid="F4">Fig. 16</xref>), which comprises the Turkish form of this species was used by <xref ref-type="bibr" rid="B7">Forcart (1940)</xref> as replacement name for <italic><tp:taxon-name>Pupa septemdentata</tp:taxon-name></italic> to remove the secondary homonymy with <italic><tp:taxon-name>Jaminia septemdentata</tp:taxon-name></italic> Risso, 1826 (= <italic><tp:taxon-name>Chondrina avenacea</tp:taxon-name></italic> Bruguiere, 1792). For names replaced before <!--PageBreak-->1960, the rule “once a homonym, always a homonym” has to be applied (ICZN § 59). However, the replacement was never commonly accepted, and the name <italic>septemdentatus</italic> has always been applied for the populations of this species from Israel, the latest example for this use being <xref ref-type="bibr" rid="B14">Heller (2009)</xref>. This results in a confusion of the correct application of the available names for this species under the condition that the specific identity is accepted. We consider Forcart‘s replacement action as invalid, because he omitted the older name <italic><tp:taxon-name>Bulimus triticeus</tp:taxon-name></italic> Rossmässler, 1858 (<xref ref-type="fig" rid="F4">Fig. 14</xref>), which is also a synonym of <italic><tp:taxon-name>Pupa septemdentata</tp:taxon-name></italic>. For this reason we herewith return to use the name <italic>septemdentatus</italic> for this species in order to eliminate an unstable nomenclatural situation. If this point of view is not accepted, this issue has to be clarified by a ruling of the Commission following § ICZN 59.3.1.</p></tp:treatment-sec><tp:treatment-sec><!--Section generated to contain objects referenced in tp:taxon-treatment.--><fig id="F4" position="float" orientation="portrait"><label>Figures 13–23.</label><caption><p> <tp:taxon-name>Enidae</tp:taxon-name>. <bold>13–20</bold> <italic><tp:taxon-name>Euchondrus</tp:taxon-name></italic> spp. <bold>13</bold> <italic><tp:taxon-name>Euchondrus septemdentatus</tp:taxon-name></italic>, syntype <italic><tp:taxon-name>Pupa septemdentata</tp:taxon-name></italic>, SMF 236888, Israel, Jerusalem, coll. Rossmässler ex Roth, Original figure from Iconographie (1), No. 922, H = 9.75 mm <bold>14</bold> lectotype <italic><tp:taxon-name>Bulimus triticeus</tp:taxon-name></italic> (type designation herewith based on an unpublished designation by Zilch), SMF 236889, Israel, Jerusalem, coll. Rossmässler ex Stentz, H = 9.4 mm <bold>15</bold> <italic><tp:taxon-name>Euchondrus septemdentatus</tp:taxon-name></italic>, NMBE 503001, Lebanon, Beirut, next to Soha water plant, <named-content xmlns:xlink="http://www.w3.org/1999/xlink" content-type="dwc:verbatimCoordinates" xlink:type="simple">33°45.117'N, 35°45.213'E</named-content>, 1474 m alt., 17.08.2008, leg. E. Neubert, H = 9.4 mm <bold>16</bold> syntype <italic><tp:taxon-name>Chondrus septemdentatus</tp:taxon-name></italic> var. <italic>borealis</italic>, ZMZ 514110, Turkey, between Mersin and Tarsus, coll. Mousson ex Schlaefli, 1861, H = 10.5 mm; <bold>17</bold> <italic><tp:taxon-name>Euchondrus septemdentatus</tp:taxon-name></italic>, SMF 312409, Turkey, 2.5 km SE Belen, leg. Menkhorst <bold>18</bold> <italic><tp:taxon-name>Euchondrus paucidentatus</tp:taxon-name></italic> sp. n., holotype NMBE 32688, Turkey, Vil. Şanlıurfa, Nusaybin, bridge over the Çağ Çağ Deresi, <named-content xmlns:xlink="http://www.w3.org/1999/xlink" content-type="dwc:verbatimCoordinates" xlink:type="simple">37.09°N, 41.215°E</named-content>, 470 m alt., 4.8.1988, leg. E. Neubert, H = 7.76 mm <bold>19</bold> <italic><tp:taxon-name>Euchondrus ledereri</tp:taxon-name></italic>, SMF 312412, Turkey, Meşindağı Geçidi, 15 rkm SE Eruh (= Dih), along the road to Şırnak, <named-content xmlns:xlink="http://www.w3.org/1999/xlink" content-type="dwc:verbatimCoordinates" xlink:type="simple">37.672°N, 42.316°E</named-content>, 1620 m alt., 03.08.1988, leg. Neubert, H = 10.2 mm <bold>20</bold> <italic><tp:taxon-name>Euchondrus ledereri</tp:taxon-name></italic>, NMBE 503488, Lebanon, Nahr Abu Ali close to Seraad, <named-content xmlns:xlink="http://www.w3.org/1999/xlink" content-type="dwc:verbatimCoordinates" xlink:type="simple">34.283°N, 35.9288°E</named-content>, 573 m alt., 19.08.2008, leg. Neubert, H = 8.32 mm <bold>21–23</bold> <italic><tp:taxon-name>Rhabdoena</tp:taxon-name></italic> spp. <bold>21</bold> <italic><tp:taxon-name>Rhabdoena gostelii</tp:taxon-name></italic> sp. n., holotype NMBE 33331, Vil. Erzincan, Kemaliye, Dilli Deresi, <named-content xmlns:xlink="http://www.w3.org/1999/xlink" content-type="dwc:verbatimCoordinates" xlink:type="simple">39.315°N, 38.44°E</named-content>, 870 m alt.,10.7.2005, leg. B. A. Gümüş, H = 20.96 mm <bold>22</bold> <italic><tp:taxon-name>Rhabdoena armenica</tp:taxon-name></italic>, lectotype SMF 63431, “NW Armenia (?)”, coll. Nägele ex Tembé, H = 14.6 mm <bold>23</bold> <italic><tp:taxon-name>Rhabdoena cosensis</tp:taxon-name></italic>, lectotype <italic><tp:taxon-name>Buliminus (Zebrina) caesius</tp:taxon-name></italic> O. Boettger, 1885, SMF 14485, Turkey, “Smyrna” [= Izmir], coll. O. Boettger ex Goldfuss, H = 17.9 mm. -- All figures scaled × 5.</p></caption><graphic xmlns:xlink="http://www.w3.org/1999/xlink" xlink:href="ZooKeys-171-017-g004.jpg" position="float" orientation="portrait" xlink:type="simple"/></fig></tp:treatment-sec><ref-list><ref id="B11"><mixed-citation xmlns:xlink="http://www.w3.org/1999/xlink" xlink:type="simple"><person-group><name name-style="western"><surname>Haas</surname><given-names>G</given-names></name></person-group> (<year>1955</year>)<article-title> Palestinian species and races of <italic>Jaminia</italic> Risso (Mollusca, Gastropoda).</article-title><source>Fieldiana, Zoology </source><volume>37</volume>: <fpage>415</fpage>-<lpage>443</lpage>.</mixed-citation></ref><ref id="B14"><mixed-citation xmlns:xlink="http://www.w3.org/1999/xlink" xlink:type="simple"><person-group><name name-style="western"><surname>Heller</surname><given-names>J</given-names></name></person-group> (<year>2009</year>)<source> Land snails of the land of Israel – Natural history and a field guide, 360 pp.</source></mixed-citation></ref><ref id="B7"><mixed-citation xmlns:xlink="http://www.w3.org/1999/xlink" xlink:type="simple"><person-group><name name-style="western"><surname>Forcart</surname><given-names>L</given-names></name></person-group> (<year>1940</year>)<source> Monographie der türkischen Enidae (Moll., Pulm.). Verhandlungen der naturforschenden Gesellschaft Basel 51: 202.</source></mixed-citation></ref></ref-list></tp:taxon-treatment>
