# Supplementary material for: New taxa of terrestrial molluscs from Turkey (Gastropoda, Pristilomatidae, Enidae, Hygromiidae, Helicidae)
Source: Zookeys. 2012 Feb 24;(171):17–37. doi: 10.3897/zookeys.171.2273 (PMC3288681; doi:10.3897/zookeys.171.2273)
Supplement: XML Treatment for Euchondrus paucidentatus [file zookeys.171.2273-treatment6.xml]

<!DOCTYPE tp:taxon-treatment
  PUBLIC "-//TaxonX//DTD Taxonomic Treatment Publishing DTD v0 20100105//EN" "tax-treatment-NSO.dtd">
<tp:taxon-treatment xmlns:tp="http://www.plazi.org/taxpub"><tp:treatment-meta><mixed-citation publication-type="journal"><person-group><name><surname>Gümüş</surname><given-names>Burçin Aşkım</given-names></name><name><surname>Neubert</surname><given-names>Eike</given-names></name></person-group><article-title>New taxa of terrestrial molluscs from Turkey (Gastropoda, Pristilomatidae, Enidae, Hygromiidae, Helicidae)</article-title><source>Zookeys</source><day>24</day><month>2</month><year>2012</year><volume>2012</volume><issue>171</issue><fpage>17</fpage><lpage>37</lpage><pub-id pub-id-type="doi">10.3897/zookeys.171.2273</pub-id></mixed-citation></tp:treatment-meta><tp:nomenclature><tp:taxon-name>
                                    <tp:taxon-name-part taxon-name-part-type="genus">Euchondrus</tp:taxon-name-part>
                                    <tp:taxon-name-part taxon-name-part-type="species">paucidentatus</tp:taxon-name-part>
                                <object-id xmlns:xlink="http://www.w3.org/1999/xlink" xlink:type="simple">urn:lsid:zoobank.org:act:E9CF2CD7-D99E-493C-BBC9-2AE8F83D5F7B</object-id>
                                <object-id xmlns:xlink="http://www.w3.org/1999/xlink" xlink:type="simple">http://species-id.net/wiki/Euchondrus_paucidentatus</object-id>
                                </tp:taxon-name><tp:taxon-status xmlns:xlink="http://www.w3.org/1999/xlink" xlink:type="simple">sp. n.</tp:taxon-status><xref ref-type="fig" rid="F4">Fig. 18</xref></tp:nomenclature><tp:treatment-sec sec-type="Type specimens"><title>Type specimens.</title><p> Holotype NMBE 32688; paratypes NMBE 32689/15, coll. BANK/2; Turkey, Vil. Şanlıurfa, Nusaybin, bridge over the Çağ Çağ Deresi, <named-content xmlns:xlink="http://www.w3.org/1999/xlink" content-type="dwc:verbatimCoordinates" xlink:type="simple">37.09°N, 41.215°E</named-content>, 470 m alt., 4.8.1988, leg. E. Neubert.</p></tp:treatment-sec><tp:treatment-sec sec-type="Diagnosis"><title>Diagnosis.</title><p> A medium sized species of <italic><tp:taxon-name>Euchondrus</tp:taxon-name></italic>, shell of broad conical shape, brown, dentition reduced to a parietalis, a columellaris and two palatal denticles.</p></tp:treatment-sec><tp:treatment-sec sec-type="Description"><title>Description.</title><p> Shell medium sized, protoconch of 2 whorls, smooth; shell colour consistently brown; shell of broad conical shape with a rounded to semi-ovate aperture; whorls of the teleoconch well rounded, increasing regularly, the suture of medium depth with a whitish sutural line; surface of the teleoconch almost smooth, a faint sculpture of fine riblets or growth lines existing; aperture rounded, reinforced by a labial callus, apertural rims widely gaping on the parietum, reflected; dentition reduced, consisting of a cone shaped parietalis, a small columellaris, and two palatal denticles, with the lower denticle being always stronger if compared to the upper palatalis; columellar rim of the aperture widely reflected; umbilicus slit-like open, elongate.</p></tp:treatment-sec><tp:treatment-sec sec-type="Measurements"><title>Measurements.</title><p> Holotype: H = 7.76; D = 3.74; PH = 2.95; PD = 2.4; W = 8.</p></tp:treatment-sec><tp:treatment-sec sec-type="Etymology"><title>Etymology.</title><p> This species is called <italic>paucidentatus</italic> (Latin = poor in teeth) reflecting the reduced dentition of this species.</p></tp:treatment-sec><tp:treatment-sec sec-type="Remarks and differential diagnosis"><title>Remarks and differential diagnosis.</title><p> This species is similar to <italic><tp:taxon-name>Euchondrus ledereri</tp:taxon-name></italic> (L. Pfeiffer, 1868) by its reduced dentition (<xref ref-type="fig" rid="F4">Figs 19, 20</xref>), but in this species, there is always an angularis (and sometimes even an infraparietalis) present. Moreover it differs by its larger shell, which is usually white (and not brown), and the more cylindrical shape of the teleoconch. Some species of <italic><tp:taxon-name>Euchondrus</tp:taxon-name></italic> from Cyprus show a similar tendency to teeth reduction (<italic><tp:taxon-name>Euchondrus limbodentatus</tp:taxon-name></italic> (Mousson, 1854), <italic><tp:taxon-name>Euchondrus nucifragus</tp:taxon-name></italic> (L. Pfeiffer, 1848)<!--PageBreak--> and its subspecies, and <italic><tp:taxon-name>Euchondrus parreyssi</tp:taxon-name></italic> (L. Pfeiffer, 1846)). However, these species show an extreme development of the labial callus, which is in clear contrast to the regularly sized lip in the new species (<xref ref-type="bibr" rid="B3">Bank and Hovestadt 1991</xref>).</p></tp:treatment-sec><tp:treatment-sec sec-type="Distribution"><title>Distribution.</title><p> So far, this new species is only known from its type locality.</p></tp:treatment-sec><tp:treatment-sec><!--Section generated to contain objects referenced in tp:taxon-treatment.--><fig id="F4" position="float" orientation="portrait"><label>Figures 13–23.</label><caption><p> <tp:taxon-name>Enidae</tp:taxon-name>. <bold>13–20</bold> <italic><tp:taxon-name>Euchondrus</tp:taxon-name></italic> spp. <bold>13</bold> <italic><tp:taxon-name>Euchondrus septemdentatus</tp:taxon-name></italic>, syntype <italic><tp:taxon-name>Pupa septemdentata</tp:taxon-name></italic>, SMF 236888, Israel, Jerusalem, coll. Rossmässler ex Roth, Original figure from Iconographie (1), No. 922, H = 9.75 mm <bold>14</bold> lectotype <italic><tp:taxon-name>Bulimus triticeus</tp:taxon-name></italic> (type designation herewith based on an unpublished designation by Zilch), SMF 236889, Israel, Jerusalem, coll. Rossmässler ex Stentz, H = 9.4 mm <bold>15</bold> <italic><tp:taxon-name>Euchondrus septemdentatus</tp:taxon-name></italic>, NMBE 503001, Lebanon, Beirut, next to Soha water plant, <named-content xmlns:xlink="http://www.w3.org/1999/xlink" content-type="dwc:verbatimCoordinates" xlink:type="simple">33°45.117'N, 35°45.213'E</named-content>, 1474 m alt., 17.08.2008, leg. E. Neubert, H = 9.4 mm <bold>16</bold> syntype <italic><tp:taxon-name>Chondrus septemdentatus</tp:taxon-name></italic> var. <italic>borealis</italic>, ZMZ 514110, Turkey, between Mersin and Tarsus, coll. Mousson ex Schlaefli, 1861, H = 10.5 mm; <bold>17</bold> <italic><tp:taxon-name>Euchondrus septemdentatus</tp:taxon-name></italic>, SMF 312409, Turkey, 2.5 km SE Belen, leg. Menkhorst <bold>18</bold> <italic><tp:taxon-name>Euchondrus paucidentatus</tp:taxon-name></italic> sp. n., holotype NMBE 32688, Turkey, Vil. Şanlıurfa, Nusaybin, bridge over the Çağ Çağ Deresi, <named-content xmlns:xlink="http://www.w3.org/1999/xlink" content-type="dwc:verbatimCoordinates" xlink:type="simple">37.09°N, 41.215°E</named-content>, 470 m alt., 4.8.1988, leg. E. Neubert, H = 7.76 mm <bold>19</bold> <italic><tp:taxon-name>Euchondrus ledereri</tp:taxon-name></italic>, SMF 312412, Turkey, Meşindağı Geçidi, 15 rkm SE Eruh (= Dih), along the road to Şırnak, <named-content xmlns:xlink="http://www.w3.org/1999/xlink" content-type="dwc:verbatimCoordinates" xlink:type="simple">37.672°N, 42.316°E</named-content>, 1620 m alt., 03.08.1988, leg. Neubert, H = 10.2 mm <bold>20</bold> <italic><tp:taxon-name>Euchondrus ledereri</tp:taxon-name></italic>, NMBE 503488, Lebanon, Nahr Abu Ali close to Seraad, <named-content xmlns:xlink="http://www.w3.org/1999/xlink" content-type="dwc:verbatimCoordinates" xlink:type="simple">34.283°N, 35.9288°E</named-content>, 573 m alt., 19.08.2008, leg. Neubert, H = 8.32 mm <bold>21–23</bold> <italic><tp:taxon-name>Rhabdoena</tp:taxon-name></italic> spp. <bold>21</bold> <italic><tp:taxon-name>Rhabdoena gostelii</tp:taxon-name></italic> sp. n., holotype NMBE 33331, Vil. Erzincan, Kemaliye, Dilli Deresi, <named-content xmlns:xlink="http://www.w3.org/1999/xlink" content-type="dwc:verbatimCoordinates" xlink:type="simple">39.315°N, 38.44°E</named-content>, 870 m alt.,10.7.2005, leg. B. A. Gümüş, H = 20.96 mm <bold>22</bold> <italic><tp:taxon-name>Rhabdoena armenica</tp:taxon-name></italic>, lectotype SMF 63431, “NW Armenia (?)”, coll. Nägele ex Tembé, H = 14.6 mm <bold>23</bold> <italic><tp:taxon-name>Rhabdoena cosensis</tp:taxon-name></italic>, lectotype <italic><tp:taxon-name>Buliminus (Zebrina) caesius</tp:taxon-name></italic> O. Boettger, 1885, SMF 14485, Turkey, “Smyrna” [= Izmir], coll. O. Boettger ex Goldfuss, H = 17.9 mm. -- All figures scaled × 5.</p></caption><graphic xmlns:xlink="http://www.w3.org/1999/xlink" xlink:href="ZooKeys-171-017-g004.jpg" position="float" orientation="portrait" xlink:type="simple"/></fig></tp:treatment-sec><ref-list><ref id="B3"><mixed-citation xmlns:xlink="http://www.w3.org/1999/xlink" xlink:type="simple"><person-group><name name-style="western"><surname>Bank</surname><given-names>RA</given-names></name><name name-style="western"><surname>Hovestadt</surname><given-names>AD</given-names></name></person-group> (<year>1991</year>)<source> Notes on Enidae, 3: Revision of the Enidae of Cyprus (Gastropoda: Pupilloidea). Schriften zur Malakozoologie 4: 1–25, Taf. 1–4; Cismar.</source></mixed-citation></ref></ref-list></tp:taxon-treatment>
