# Supplementary material for: New taxa of terrestrial molluscs from Turkey (Gastropoda, Pristilomatidae, Enidae, Hygromiidae, Helicidae)
Source: Zookeys. 2012 Feb 24;(171):17–37. doi: 10.3897/zookeys.171.2273 (PMC3288681; doi:10.3897/zookeys.171.2273)
Supplement: XML Treatment for Meijeriella [file zookeys.171.2273-treatment7.xml]

<!DOCTYPE tp:taxon-treatment
  PUBLIC "-//TaxonX//DTD Taxonomic Treatment Publishing DTD v0 20100105//EN" "tax-treatment-NSO.dtd">
<tp:taxon-treatment xmlns:tp="http://www.plazi.org/taxpub"><tp:treatment-meta><mixed-citation publication-type="journal"><person-group><name><surname>Gümüş</surname><given-names>Burçin Aşkım</given-names></name><name><surname>Neubert</surname><given-names>Eike</given-names></name></person-group><article-title>New taxa of terrestrial molluscs from Turkey (Gastropoda, Pristilomatidae, Enidae, Hygromiidae, Helicidae)</article-title><source>Zookeys</source><day>24</day><month>2</month><year>2012</year><volume>2012</volume><issue>171</issue><fpage>17</fpage><lpage>37</lpage><pub-id pub-id-type="doi">10.3897/zookeys.171.2273</pub-id></mixed-citation></tp:treatment-meta><tp:nomenclature><label>Genus</label><tp:taxon-name>
                                    <tp:taxon-name-part taxon-name-part-type="genus">Meijeriella</tp:taxon-name-part>
                                <object-id xmlns:xlink="http://www.w3.org/1999/xlink" xlink:type="simple">http://species-id.net/wiki/Meijeriella</object-id>
                                </tp:taxon-name><tp:taxon-authority>Bank, 1985</tp:taxon-authority><tp:nomenclature-citation-list><tp:nomenclature-citation><tp:taxon-name>Meijeriella</tp:taxon-name><comment> Bank, 1985, Heldia 1 (2): 41.</comment></tp:nomenclature-citation><tp:nomenclature-citation><tp:taxon-name>Borlumastus</tp:taxon-name><comment> Örstan &amp; Yildirim, 2004, Basteria, 68: 126.</comment></tp:nomenclature-citation></tp:nomenclature-citation-list></tp:nomenclature><tp:treatment-sec sec-type="Type species"><title>Type species.</title><p> <italic><tp:taxon-name>Meijeriella canaliculata</tp:taxon-name></italic> Bank, 1985 (by original designation).</p><p>In their paper, <xref ref-type="bibr" rid="B16">Örstan and Yıldırım (2004)</xref> used the following autapomorphic characters to separate their new genus <italic><tp:taxon-name>Borlumastus</tp:taxon-name></italic>: presence of a single palatal tooth, and secondly, attachment position of the penial retractor muscle.</p><p>However, presence or absence of the palatal, columellar, and parietal teeth cannot be used for characterization of genera within the family <tp:taxon-name>Enidae</tp:taxon-name>. For example, <italic><tp:taxon-name>Pseudochondrula tetrodon</tp:taxon-name></italic> (Mortillet, 1854) displays a number of variations in its apertural dentition, there are specimens without teeth as well as specimens with up to four teeth, sometimes to be found mixed up in the same population. On the other hand, browsing the species currently affiliated to <italic><tp:taxon-name>Euchondrus</tp:taxon-name></italic> Boettger, 1883 it becomes clear that in this genus, species may differ in their dentition, but still are considered to belong to the same genus. Thus it is obvious that presence or absence of a single tooth does not qualify as autapomorphic character on genus-level taxa.</p><p>The attachment position of the penial retractor muscle on the male genital system is said to differ in <italic><tp:taxon-name>Borlumastus</tp:taxon-name></italic> from that in <italic><tp:taxon-name>Meijeriella</tp:taxon-name></italic>, because in the latter genus, the muscle would attach at the epiphallus. Having investigated the genital anatomy of both species, <italic><tp:taxon-name>Meijeriella canaliculata</tp:taxon-name></italic> and <italic><tp:taxon-name>Meijeriella frivaldskyi</tp:taxon-name></italic> from Turkey it can be said that the muscles embraces the distal end of the epiphallus including a small area of the terminal part of the proximal penis section. This makes clear that there is virtually no difference in the attachment position of this muscle in all three species. For these reasons we see no argument left to keep the genus <italic><tp:taxon-name>Borlumastus</tp:taxon-name></italic>, and relegate it into the synonymy of <italic><tp:taxon-name>Meijeriella</tp:taxon-name></italic> Bank, 1985.</p><p>Remark: It has been argued that the generic name <italic><tp:taxon-name>Meijeriella</tp:taxon-name></italic> Bank, 1985 is preoccupied by <italic><tp:taxon-name>Meyeriella</tp:taxon-name></italic> Krausse, 1917 (Arch. Naturgesch., 82, A1: 95, in <tp:taxon-name>Hymenoptera</tp:taxon-name>). However, genus-level names are ruled by §56.1 and §56.2 ICZN clearly stating “Even if the difference between two genus-group names is only one letter, they are not homonyms”. Thus, <italic><tp:taxon-name>Meijeriella</tp:taxon-name></italic> has to be kept as a valid genus.</p></tp:treatment-sec><ref-list><ref id="B16"><mixed-citation xmlns:xlink="http://www.w3.org/1999/xlink" xlink:type="simple"><person-group><name name-style="western"><surname>Örstan</surname><given-names>A</given-names></name><name name-style="western"><surname>Yıldırım</surname><given-names>MZ</given-names></name></person-group> (<year>2004</year>)<source><italic>Borlumastus</italic> gen. Nov. (Gastropoda, Pulmonata, Enidae), a new land snail genus from Turkey. Basteria, Leiden, 68 (4/6): 125–129.</source></mixed-citation></ref></ref-list></tp:taxon-treatment>
