# Supplementary material for: New taxa of terrestrial molluscs from Turkey (Gastropoda, Pristilomatidae, Enidae, Hygromiidae, Helicidae)
Source: Zookeys. 2012 Feb 24;(171):17–37. doi: 10.3897/zookeys.171.2273 (PMC3288681; doi:10.3897/zookeys.171.2273)
Supplement: XML Treatment for Meijeriella canaliculata [file zookeys.171.2273-treatment8.xml]

<!DOCTYPE tp:taxon-treatment
  PUBLIC "-//TaxonX//DTD Taxonomic Treatment Publishing DTD v0 20100105//EN" "tax-treatment-NSO.dtd">
<tp:taxon-treatment xmlns:tp="http://www.plazi.org/taxpub"><tp:treatment-meta><mixed-citation publication-type="journal"><person-group><name><surname>Gümüş</surname><given-names>Burçin Aşkım</given-names></name><name><surname>Neubert</surname><given-names>Eike</given-names></name></person-group><article-title>New taxa of terrestrial molluscs from Turkey (Gastropoda, Pristilomatidae, Enidae, Hygromiidae, Helicidae)</article-title><source>Zookeys</source><day>24</day><month>2</month><year>2012</year><volume>2012</volume><issue>171</issue><fpage>17</fpage><lpage>37</lpage><pub-id pub-id-type="doi">10.3897/zookeys.171.2273</pub-id></mixed-citation></tp:treatment-meta><tp:nomenclature><tp:taxon-name>
                                    <tp:taxon-name-part taxon-name-part-type="genus">Meijeriella</tp:taxon-name-part>
                                    <tp:taxon-name-part taxon-name-part-type="species">canaliculata</tp:taxon-name-part>
                                <object-id xmlns:xlink="http://www.w3.org/1999/xlink" xlink:type="simple">http://species-id.net/wiki/Meijeriella_canaliculata</object-id>
                                </tp:taxon-name><tp:taxon-authority>Bank, 1985</tp:taxon-authority><xref ref-type="fig" rid="F2">Figs 2</xref><xref ref-type="fig" rid="F3">, 4</xref><tp:nomenclature-citation-list><tp:nomenclature-citation><tp:taxon-name>Meijeriella canaliculata</tp:taxon-name><comment> Bank, 1985, Heldia 1 (2): 42 [Greece, <tp:taxon-name>Mytilini</tp:taxon-name> (= Lesvos), at the road Keramia-Agiassos, 800 m SW Pigi Karini, approx. <named-content xmlns:xlink="http://www.w3.org/1999/xlink" content-type="dwc:verbatimCoordinates" xlink:type="simple">39.11°N, 26.39°E</named-content>].</comment></tp:nomenclature-citation></tp:nomenclature-citation-list></tp:nomenclature><tp:treatment-sec sec-type="Type specimens"><title>Type specimens.</title><p> Holotype NNM 55671 (not checked).</p></tp:treatment-sec><tp:treatment-sec sec-type="Specimens examined"><title>Specimens examined.</title><p> Vil. Balıkesir, Edremit, Kaz Dağı, Camp Area, <named-content xmlns:xlink="http://www.w3.org/1999/xlink" content-type="dwc:verbatimCoordinates" xlink:type="simple">39.67°N, 26.95°E</named-content>, 800 m alt., 24. July 2004, leg. B. A. Gümüş, NMBE 28360/1 (preserved), NMBE 28359/1 (dry), SMF 330175/1, several specimens in coll. Gümüş.</p></tp:treatment-sec><tp:treatment-sec sec-type="Description of the genital organs"><title>Description of the genital organs</title><p> (<xref ref-type="fig" rid="F2">Fig. 2</xref>, shell size of dissected animal: 11.9 × 3.15 mm)<bold>.</bold> The morphology of the genital organs of the Turkish specimens equals that of the paratype from Lesvos shown by <xref ref-type="bibr" rid="B1">Bank (1985)</xref>.</p><fig id="F2" position="float" orientation="portrait"><label>Figure 2–3.</label><caption><p> <bold>2</bold> Genital organs of <italic><tp:taxon-name>Meijeriella canaliculata</tp:taxon-name></italic> (Kaz Dağı) <bold>3</bold> Genital organs of <italic><tp:taxon-name>Meijeriella frivaldskyi</tp:taxon-name></italic> (ruins of Truva).</p></caption><graphic xmlns:xlink="http://www.w3.org/1999/xlink" xlink:href="ZooKeys-171-017-g002.jpg" position="float" orientation="portrait" xlink:type="simple"/></fig><fig id="F3" position="float" orientation="portrait"><label>Figures 4–12.</label><caption><p> <tp:taxon-name>Enidae</tp:taxon-name>. <bold>4–10</bold> <italic><tp:taxon-name>Meijeriella</tp:taxon-name></italic> spp. <bold>4</bold> <italic><tp:taxon-name>Meijeriella canaliculata</tp:taxon-name></italic>, Vil. Balıkesir, Edremit, Kaz Dağı, Camp Area, <named-content xmlns:xlink="http://www.w3.org/1999/xlink" content-type="dwc:verbatimCoordinates" xlink:type="simple">39.67°N, 26.95°E</named-content>, H = 14.65 mm. <bold>5–8</bold> <italic><tp:taxon-name>Meijeriella frivaldskyi</tp:taxon-name></italic>. <bold>5</bold> syntype <italic><tp:taxon-name>Bulimus frivaldskyi</tp:taxon-name></italic>, SMF 63750, H = 14.8 mm <bold>6</bold> syntype <italic><tp:taxon-name>Bulimus raynevalianus</tp:taxon-name></italic>, MHNG 12106, H = 15.8 mm <bold>7</bold> <italic><tp:taxon-name>Meijeriella frivaldskyi</tp:taxon-name></italic>, SMF 312495, Ruins of Truva, leg. H.P.M.G. Menkhorst, H = 11.45 mm <bold>8</bold> <italic><tp:taxon-name>Meijeriella frivaldskyi</tp:taxon-name></italic>, NMBE 28357, Ruins of Truva, leg. B. A. Gümüş, 10.06.2008, H = 10.6 mm. <bold>9–11</bold> <italic><tp:taxon-name>Turanena</tp:taxon-name></italic> spp. <bold>9</bold>. <italic><tp:taxon-name>Turanena demirsoyi</tp:taxon-name></italic> sp. n., holotype NMBE 32704, Erzincan, Kemaliye, Dilli Deresi, 870 m alt., leg. B. A. Gümüş, H = 12.15 mm <bold>10</bold> <italic><tp:taxon-name>Turanenea cochlicopoides</tp:taxon-name></italic>, Paratype SMF 309776, Vil. Gaziantep, along the road Gaziantep → Bahçe, ca. 12 km NW Gaziantep, 1000 m alt., leg. Menkhorst, 15.07.1986, H = 5.6 mm <bold>11</bold> <italic><tp:taxon-name>Turanena cochlicopoides</tp:taxon-name></italic>; NMBE 32713, between Arslanoba and Dolunay villages (the rocks around the Cahit Bilgin Park), <named-content xmlns:xlink="http://www.w3.org/1999/xlink" content-type="dwc:verbatimCoordinates" xlink:type="simple">39.249°N, 38.599°E</named-content>, 1560 m alt., leg. B. A. Gümüş, 07.09.2007 <bold>12</bold> <italic><tp:taxon-name>Buliminus alepensis alepensis</tp:taxon-name></italic> NMBE 32709, Çit Köyü, <named-content xmlns:xlink="http://www.w3.org/1999/xlink" content-type="dwc:verbatimCoordinates" xlink:type="simple">39.1119°N, 38.6043°E</named-content>, 976 m alt. 05.05.2007, leg. B. A. Gümüş. — All figures scaled × 5.</p></caption><graphic xmlns:xlink="http://www.w3.org/1999/xlink" xlink:href="ZooKeys-171-017-g003.jpg" position="float" orientation="portrait" xlink:type="simple"/></fig></tp:treatment-sec><tp:treatment-sec sec-type="Discussion"><title>Discussion.</title><p> The shells do not differ from the illustrated holotype from the Island of Lesvos, particularly the canaliculated last whorl is clearly visible. The known distribution of this species was hitherto restricted to the island of Lesvos, where it is abundant (pers. comm. Bank 2011). This is the first record for this species from Turkey and shows that this species has a larger distribution. It mirrors the geological development of the area, since Lesvos is situated in the Eastmediterranean subduction zone and had been connected to the Turkish mainland during the Miocene.</p><!--PageBreak--></tp:treatment-sec><ref-list><ref id="B1"><mixed-citation xmlns:xlink="http://www.w3.org/1999/xlink" xlink:type="simple"><person-group><name name-style="western"><surname>Bank</surname><given-names>RA</given-names></name></person-group> (<year>1985</year>)<article-title> Eine neue Enide von der griechischen Insel Mytilini (Gastropoda: Pupillacea).</article-title><source>Heldia </source><volume>1</volume> (<issue>2</issue>): <fpage>41</fpage>-<lpage>44</lpage>.</mixed-citation></ref></ref-list></tp:taxon-treatment>
