# Supplementary material for: New taxa of terrestrial molluscs from Turkey (Gastropoda, Pristilomatidae, Enidae, Hygromiidae, Helicidae)
Source: Zookeys. 2012 Feb 24;(171):17–37. doi: 10.3897/zookeys.171.2273 (PMC3288681; doi:10.3897/zookeys.171.2273)
Supplement: XML Treatment for Meijeriella frivaldskyi [file zookeys.171.2273-treatment9.xml]

<!DOCTYPE tp:taxon-treatment
  PUBLIC "-//TaxonX//DTD Taxonomic Treatment Publishing DTD v0 20100105//EN" "tax-treatment-NSO.dtd">
<tp:taxon-treatment xmlns:tp="http://www.plazi.org/taxpub"><tp:treatment-meta><mixed-citation publication-type="journal"><person-group><name><surname>Gümüş</surname><given-names>Burçin Aşkım</given-names></name><name><surname>Neubert</surname><given-names>Eike</given-names></name></person-group><article-title>New taxa of terrestrial molluscs from Turkey (Gastropoda, Pristilomatidae, Enidae, Hygromiidae, Helicidae)</article-title><source>Zookeys</source><day>24</day><month>2</month><year>2012</year><volume>2012</volume><issue>171</issue><fpage>17</fpage><lpage>37</lpage><pub-id pub-id-type="doi">10.3897/zookeys.171.2273</pub-id></mixed-citation></tp:treatment-meta><tp:nomenclature><tp:taxon-name>
                                    <tp:taxon-name-part taxon-name-part-type="genus">Meijeriella</tp:taxon-name-part>
                                    <tp:taxon-name-part taxon-name-part-type="species">frivaldskyi</tp:taxon-name-part>
                                <object-id xmlns:xlink="http://www.w3.org/1999/xlink" xlink:type="simple">http://species-id.net/wiki/Meijeriella_frivaldskyi</object-id>
                                </tp:taxon-name><tp:taxon-authority>(L. Pfeiffer, 1847)</tp:taxon-authority><xref ref-type="fig" rid="F2">Figs 3</xref><xref ref-type="fig" rid="F3">5–8</xref><tp:nomenclature-citation-list><tp:nomenclature-citation><tp:taxon-name>Bulimus frivaldskyi</tp:taxon-name><comment> L. Pfeiffer, Zeitschrift für Malakozoologie, 1847, 4 (12): 191–192 [Type locality: “prope Brussa Natoliae”].</comment></tp:nomenclature-citation><tp:nomenclature-citation><tp:taxon-name>Bulimus fuscus</tp:taxon-name><comment> L. Pfeiffer, Zeitschr. Malakozool., 1847, 4 (12): 192. Type locality: not given. Nomen nudum (in synonymy).</comment></tp:nomenclature-citation><tp:nomenclature-citation><tp:taxon-name>Bulimus raynevalianus</tp:taxon-name><comment> Bourguignat, Amen. Malac. 1855, 29: 128, pl. 8 fig. 5–9 (shell). Type locality: “les vignes des environs de Gallipoli, oú il vit sous les mottes de terre”.</comment></tp:nomenclature-citation><tp:nomenclature-citation><tp:taxon-name>Buliminus [Brephulus] friwaldskyi</tp:taxon-name><comment> f. <italic>minor</italic> Westerlund, 1887, Fauna pal. Reg. Binnenconch., 3: 10. Type locality: not given.</comment></tp:nomenclature-citation><tp:nomenclature-citation><tp:taxon-name>Buliminus trojanus</tp:taxon-name><comment> Kobelt, Icon., 1893, (2) 6 (5–6): 81, pl. 171 fig. 1100 (shell).</comment></tp:nomenclature-citation></tp:nomenclature-citation-list></tp:nomenclature><tp:treatment-sec sec-type="Type locality"><title>Type locality.</title><p> “im westlichen Theile der Troas”.</p></tp:treatment-sec><tp:treatment-sec sec-type="Type specimens"><title>Type specimens.</title><p> <italic>frivaldskyi</italic>: Syntype SMF 63750, “Bursa”, coll. Kobelt ex L. Pfeiffer; <italic>raynevalianus</italic>: Syntype MHNG 12106.</p></tp:treatment-sec><tp:treatment-sec sec-type="Specimens examined"><title>Specimens examined.</title><p> Vil. Çanakkale, Truva, 10.06.2003, leg. B. A. Gümüş, NMBE 28357/3 (preserved).</p></tp:treatment-sec><tp:treatment-sec sec-type="Description of the genital organs"><title>Description of the genital organs</title><p> (<xref ref-type="fig" rid="F2">Fig. 3</xref>, shell size of dissected animal: 10.6 × 3.7 mm)<bold>.</bold> Penis without penial appendix, subdivided in a distal and proximal section; proximal section containing a centrally perforated verge; epiphallus very long, reaching ca. 5 × the length of penis, with a small caecum at its central part, a short flagellum present; penial retractor muscle attaching at the border of penis and epiphallus; vagina as long as penis, pedunculus with a long diverticulum largely surmounting the bursa copulatrix in length.</p></tp:treatment-sec><tp:treatment-sec sec-type="Remarks"><title>Remarks.</title><p> The principal morphological structure of the genital organs does not differ from the holotype of <italic><tp:taxon-name>Meijeriella canaliculata</tp:taxon-name></italic> (cf. <xref ref-type="bibr" rid="B1">Bank 1985</xref>) from the Island of Lesvos nor from that from the southern slope of the Kaz Dağı (<xref ref-type="fig" rid="F2">Fig. 2</xref>). For this reason, the species <italic><tp:taxon-name>Bulimus frivaldskyi</tp:taxon-name></italic> is here confined to the genus <italic><tp:taxon-name>Meijeriella</tp:taxon-name></italic> and removed from the genus <italic><tp:taxon-name>Ena</tp:taxon-name></italic>, as already suspected by other authors (<xref ref-type="bibr" rid="B1">Bank 1985</xref>: 42, <xref ref-type="bibr" rid="B12">Hausdorf 2001</xref>). The shell of <italic><tp:taxon-name>Meijeriella frivaldskyi</tp:taxon-name></italic> differs from <italic><tp:taxon-name>Meijeriella canaliculata</tp:taxon-name></italic> by its rounded and not canaliculated last whorl; additionally, the majority of specimens of <italic><tp:taxon-name>Meijeriella frivaldskyi</tp:taxon-name></italic> differ by presence of a palatal swelling of the labium, which is said to miss in the Lesvian specimens of <italic><tp:taxon-name>Meijeriella canaliculata</tp:taxon-name></italic> (and which is also true for the Kaz Dağı population).</p></tp:treatment-sec><tp:treatment-sec><!--Section generated to contain objects referenced in tp:taxon-treatment.--><fig id="F2" position="float" orientation="portrait"><label>Figure 2–3.</label><caption><p> <bold>2</bold> Genital organs of <italic><tp:taxon-name>Meijeriella canaliculata</tp:taxon-name></italic> (Kaz Dağı) <bold>3</bold> Genital organs of <italic><tp:taxon-name>Meijeriella frivaldskyi</tp:taxon-name></italic> (ruins of Truva).</p></caption><graphic xmlns:xlink="http://www.w3.org/1999/xlink" xlink:href="ZooKeys-171-017-g002.jpg" position="float" orientation="portrait" xlink:type="simple"/></fig><fig id="F3" position="float" orientation="portrait"><label>Figures 4–12.</label><caption><p> <tp:taxon-name>Enidae</tp:taxon-name>. <bold>4–10</bold> <italic><tp:taxon-name>Meijeriella</tp:taxon-name></italic> spp. <bold>4</bold> <italic><tp:taxon-name>Meijeriella canaliculata</tp:taxon-name></italic>, Vil. Balıkesir, Edremit, Kaz Dağı, Camp Area, <named-content xmlns:xlink="http://www.w3.org/1999/xlink" content-type="dwc:verbatimCoordinates" xlink:type="simple">39.67°N, 26.95°E</named-content>, H = 14.65 mm. <bold>5–8</bold> <italic><tp:taxon-name>Meijeriella frivaldskyi</tp:taxon-name></italic>. <bold>5</bold> syntype <italic><tp:taxon-name>Bulimus frivaldskyi</tp:taxon-name></italic>, SMF 63750, H = 14.8 mm <bold>6</bold> syntype <italic><tp:taxon-name>Bulimus raynevalianus</tp:taxon-name></italic>, MHNG 12106, H = 15.8 mm <bold>7</bold> <italic><tp:taxon-name>Meijeriella frivaldskyi</tp:taxon-name></italic>, SMF 312495, Ruins of Truva, leg. H.P.M.G. Menkhorst, H = 11.45 mm <bold>8</bold> <italic><tp:taxon-name>Meijeriella frivaldskyi</tp:taxon-name></italic>, NMBE 28357, Ruins of Truva, leg. B. A. Gümüş, 10.06.2008, H = 10.6 mm. <bold>9–11</bold> <italic><tp:taxon-name>Turanena</tp:taxon-name></italic> spp. <bold>9</bold>. <italic><tp:taxon-name>Turanena demirsoyi</tp:taxon-name></italic> sp. n., holotype NMBE 32704, Erzincan, Kemaliye, Dilli Deresi, 870 m alt., leg. B. A. Gümüş, H = 12.15 mm <bold>10</bold> <italic><tp:taxon-name>Turanenea cochlicopoides</tp:taxon-name></italic>, Paratype SMF 309776, Vil. Gaziantep, along the road Gaziantep → Bahçe, ca. 12 km NW Gaziantep, 1000 m alt., leg. Menkhorst, 15.07.1986, H = 5.6 mm <bold>11</bold> <italic><tp:taxon-name>Turanena cochlicopoides</tp:taxon-name></italic>; NMBE 32713, between Arslanoba and Dolunay villages (the rocks around the Cahit Bilgin Park), <named-content xmlns:xlink="http://www.w3.org/1999/xlink" content-type="dwc:verbatimCoordinates" xlink:type="simple">39.249°N, 38.599°E</named-content>, 1560 m alt., leg. B. A. Gümüş, 07.09.2007 <bold>12</bold> <italic><tp:taxon-name>Buliminus alepensis alepensis</tp:taxon-name></italic> NMBE 32709, Çit Köyü, <named-content xmlns:xlink="http://www.w3.org/1999/xlink" content-type="dwc:verbatimCoordinates" xlink:type="simple">39.1119°N, 38.6043°E</named-content>, 976 m alt. 05.05.2007, leg. B. A. Gümüş. — All figures scaled × 5.</p></caption><graphic xmlns:xlink="http://www.w3.org/1999/xlink" xlink:href="ZooKeys-171-017-g003.jpg" position="float" orientation="portrait" xlink:type="simple"/></fig></tp:treatment-sec><ref-list><ref id="B1"><mixed-citation xmlns:xlink="http://www.w3.org/1999/xlink" xlink:type="simple"><person-group><name name-style="western"><surname>Bank</surname><given-names>RA</given-names></name></person-group> (<year>1985</year>)<article-title> Eine neue Enide von der griechischen Insel Mytilini (Gastropoda: Pupillacea).</article-title><source>Heldia </source><volume>1</volume> (<issue>2</issue>): <fpage>41</fpage>-<lpage>44</lpage>.</mixed-citation></ref><ref id="B12"><mixed-citation xmlns:xlink="http://www.w3.org/1999/xlink" xlink:type="simple"><person-group><name name-style="western"><surname>Hausdorf</surname><given-names>B</given-names></name></person-group> (<year>2001</year>)<article-title> The genus <italic>Ena</italic> in Turkey, with remarks on its phylogenetic relationships (Gastropoda: Buliminidae).</article-title><source>Journal of Natural History </source><volume>35</volume> (<issue>11</issue>): <fpage>1627</fpage>-<lpage>1638</lpage>. doi: <ext-link ext-link-type="uri" xlink:href="http://dx.doi.org/10.1080/002229301317092360" xlink:type="simple">10.1080/002229301317092360</ext-link></mixed-citation></ref></ref-list></tp:taxon-treatment>
