# Supplementary material for: New taxa of terrestrial molluscs from Turkey (Gastropoda, Pristilomatidae, Enidae, Hygromiidae, Helicidae)
Source: Zookeys. 2012 Feb 24;(171):17–37. doi: 10.3897/zookeys.171.2273 (PMC3288681; doi:10.3897/zookeys.171.2273)
Supplement: XML Treatment for Rhabdoena [file zookeys.171.2273-treatment10.xml]

<!DOCTYPE tp:taxon-treatment
  PUBLIC "-//TaxonX//DTD Taxonomic Treatment Publishing DTD v0 20100105//EN" "tax-treatment-NSO.dtd">
<tp:taxon-treatment xmlns:tp="http://www.plazi.org/taxpub"><tp:treatment-meta><mixed-citation publication-type="journal"><person-group><name><surname>Gümüş</surname><given-names>Burçin Aşkım</given-names></name><name><surname>Neubert</surname><given-names>Eike</given-names></name></person-group><article-title>New taxa of terrestrial molluscs from Turkey (Gastropoda, Pristilomatidae, Enidae, Hygromiidae, Helicidae)</article-title><source>Zookeys</source><day>24</day><month>2</month><year>2012</year><volume>2012</volume><issue>171</issue><fpage>17</fpage><lpage>37</lpage><pub-id pub-id-type="doi">10.3897/zookeys.171.2273</pub-id></mixed-citation></tp:treatment-meta><tp:nomenclature><tp:taxon-name>
                                    <tp:taxon-name-part taxon-name-part-type="genus">Rhabdoena</tp:taxon-name-part>
                                <object-id xmlns:xlink="http://www.w3.org/1999/xlink" xlink:type="simple">http://species-id.net/wiki/Rhabdoena</object-id>
                                </tp:taxon-name><tp:taxon-authority>Kobelt &amp; Moellendorff, 1902</tp:taxon-authority><tp:nomenclature-citation-list><tp:nomenclature-citation><tp:taxon-name>Rhabdoena</tp:taxon-name><comment> Kobelt &amp; Moellendorff, 1902, Syst. Conch.-Cab., (1) 13 (2, 475): 1021, 1027.</comment></tp:nomenclature-citation></tp:nomenclature-citation-list></tp:nomenclature><tp:treatment-sec sec-type="Type species"><title>Type species.</title><p> <italic><tp:taxon-name>Buliminus (Zebrina) caesius</tp:taxon-name></italic> O. Boettger, 1885 (= <italic><tp:taxon-name>Bulimus cosensis</tp:taxon-name></italic> Reeve, 1849) (original designation).</p><p>Until today, the genus <italic><tp:taxon-name>Zebrina</tp:taxon-name></italic> Held, 1837 comprises a dozen of species mainly from the Eastmediterranean area (<xref ref-type="bibr" rid="B20">Schileyko 1998</xref>). According to <xref ref-type="bibr" rid="B2">Bank (1988</xref>: 70), <xref ref-type="bibr" rid="B4">Bank and Menkhorst (1992</xref>: 126) and Bank (pers. comm. 2011), there are important differences in the anatomy of the genital organs between these species showing that this genus is very probably a paraphyletic unit. Particularly the relative position of the caecum on the epiphallus separates the species in these groups: in <italic><tp:taxon-name>Zebrina detrita</tp:taxon-name></italic> and <italic><tp:taxon-name>Zebrina fasciolata</tp:taxon-name></italic>, the epiphallar caecum is found at the terminal distal end of the epiphallus, while in all other species, the epiphallar caecum is found in a central position on the epiphallus. In the remaining group, the species of <italic><tp:taxon-name>Rhabdoena</tp:taxon-name></italic> can easily be separated from all others because of their narrow, conical, elongate shell combined with the rounded aperture, the parietal callus connecting the inclining to almost connected apertural rims, the fine riblets on the teleoconch, and the fact that they all seem to be obligate rock dwellers. The remaining group then comprises species with a broader and usually larger shell with a wide aperture, and being bottom to vegetation dwellers. This group then has to bear the generic name <italic><tp:taxon-name>Leucomastus</tp:taxon-name></italic> (type species <italic><tp:taxon-name>Leucomastus buresi</tp:taxon-name></italic> A. Wagner, 1927 = <italic><tp:taxon-name>Bulimus kindermanni</tp:taxon-name></italic> L. Pfeiffer, 1857). To illustrate the consequences, a table with some of the most important <tp:taxon-name>Chondrulini</tp:taxon-name> genera is given (<xref ref-type="table" rid="T1">Table 1</xref>).</p><table-wrap id="T1" position="float" orientation="portrait"><label>Table 1.</label><caption><p> Character states in some major genera of <tp:taxon-name>Chondrulini</tp:taxon-name> (table provided by R. Bank).</p></caption><table><tbody><tr><td rowspan="1" colspan="1"><bold>Genus</bold></td><td rowspan="1" colspan="1"><bold>Penis appendix</bold></td><td rowspan="1" colspan="1"><bold>Epiphallar caecum</bold></td><td rowspan="1" colspan="1"><bold>Taxa</bold></td></tr><tr><td rowspan="1" colspan="1"><italic><tp:taxon-name>Thoanteus</tp:taxon-name></italic></td><td rowspan="1" colspan="1">present</td><td rowspan="1" colspan="1">subterminal</td><td rowspan="1" colspan="1"><italic>corneus, ferrarii, gibber, zilchi</italic></td></tr><tr><td rowspan="1" colspan="1"><italic><tp:taxon-name>Peristoma</tp:taxon-name></italic></td><td rowspan="1" colspan="1">present</td><td rowspan="1" colspan="1">subterminal</td><td rowspan="1" colspan="1"><italic>merduenianum, lanseum, rupestre, boettgeri</italic></td></tr><tr><td rowspan="1" colspan="1"><italic><tp:taxon-name>Caucasicola</tp:taxon-name></italic></td><td rowspan="1" colspan="1">present</td><td rowspan="1" colspan="1">subterminal</td><td rowspan="1" colspan="1"><italic>raddei</italic></td></tr><tr><td rowspan="1" colspan="1"><italic><tp:taxon-name>Zebrina</tp:taxon-name></italic></td><td rowspan="1" colspan="1">present</td><td rowspan="1" colspan="1">subterminal</td><td rowspan="1" colspan="1"><italic>detrita, fasciolata</italic></td></tr><tr><td rowspan="1" colspan="1"><italic><tp:taxon-name>Georginapaeus</tp:taxon-name></italic></td><td rowspan="1" colspan="1">present</td><td rowspan="1" colspan="1">middle</td><td rowspan="1" colspan="1"><italic>hohenackeri</italic></td></tr><tr><td rowspan="1" colspan="1"><italic><tp:taxon-name>Rhabdoena</tp:taxon-name></italic></td><td rowspan="1" colspan="1">present</td><td rowspan="1" colspan="1">middle</td><td rowspan="1" colspan="1"><italic>armenica, cosensis, mirifica, zasiensis, stokesi</italic></td></tr><tr><td rowspan="1" colspan="1"><italic><tp:taxon-name>Chondrus</tp:taxon-name></italic></td><td rowspan="1" colspan="1">present</td><td rowspan="1" colspan="1">middle</td><td rowspan="1" colspan="1"><italic>lycaonicus, tournefortianaus, zebra</italic></td></tr><tr><td rowspan="1" colspan="1"><italic><tp:taxon-name>Brephulopsis</tp:taxon-name></italic></td><td rowspan="1" colspan="1">present</td><td rowspan="1" colspan="1">middle</td><td rowspan="1" colspan="1"><italic>cylindrica, bidens, subulata, konovalovae</italic></td></tr><tr><td rowspan="1" colspan="1"><italic><tp:taxon-name>Ayna</tp:taxon-name></italic></td><td rowspan="1" colspan="1">present</td><td rowspan="1" colspan="1">middle</td><td rowspan="1" colspan="1"><italic>mienisi</italic></td></tr><tr><td rowspan="1" colspan="1"><italic><tp:taxon-name>Leucomastus</tp:taxon-name></italic></td><td rowspan="1" colspan="1">present</td><td rowspan="1" colspan="1">middle</td><td rowspan="1" colspan="1"><italic>eburnea, kindermanni, dardana?, varnensis</italic></td></tr><tr><td rowspan="1" colspan="1"><italic><tp:taxon-name>Chondrula</tp:taxon-name></italic></td><td rowspan="1" colspan="1">absent</td><td rowspan="1" colspan="1">middle</td><td rowspan="1" colspan="1">&gt; 10 taxa</td></tr><tr><td rowspan="1" colspan="1"><italic><tp:taxon-name>Mastus</tp:taxon-name></italic></td><td rowspan="1" colspan="1">absent</td><td rowspan="1" colspan="1">middle</td><td rowspan="1" colspan="1">&gt; 20 taxa</td></tr><tr><td rowspan="1" colspan="1"><italic><tp:taxon-name>Meijeriella</tp:taxon-name></italic></td><td rowspan="1" colspan="1">absent</td><td rowspan="1" colspan="1">middle</td><td rowspan="1" colspan="1"><italic>canaliculata, frivaldskyi, yildirimi</italic></td></tr><tr><td rowspan="1" colspan="1"><italic><tp:taxon-name>Eubrephulus</tp:taxon-name></italic></td><td rowspan="1" colspan="1">absent</td><td rowspan="1" colspan="1">middle</td><td rowspan="1" colspan="1"><italic>bicallosus, orientalis</italic></td></tr></tbody></table></table-wrap><!--PageBreak--><!--PageBreak--></tp:treatment-sec><ref-list><ref id="B20"><mixed-citation xmlns:xlink="http://www.w3.org/1999/xlink" xlink:type="simple"><person-group><name name-style="western"><surname>Schileyko</surname><given-names>AA</given-names></name></person-group> (<year>1998</year>)<article-title> Treatise on recent terrestrial Pulmonate Molluscs. Part 2.</article-title><source>Ruthenica, Moscow, Supplement </source><volume>2</volume>: <fpage>127</fpage>-<lpage>261</lpage>.</mixed-citation></ref><ref id="B2"><mixed-citation xmlns:xlink="http://www.w3.org/1999/xlink" xlink:type="simple"><person-group><name name-style="western"><surname>Bank</surname><given-names>RA</given-names></name></person-group> (<year>1988</year>)<article-title> Die Molluskenfauna der griechischen Insel Lesbos (= Mytilini).</article-title><source>Basteria </source><volume>52</volume>: <fpage>61</fpage>-<lpage>76</lpage>.</mixed-citation></ref><ref id="B4"><mixed-citation xmlns:xlink="http://www.w3.org/1999/xlink" xlink:type="simple"><person-group><name name-style="western"><surname>Bank</surname><given-names>RA</given-names></name><name name-style="western"><surname>Menkhorst</surname><given-names>HPMG</given-names></name></person-group> (<year>1992</year>)<article-title> Notizen zur Familie Enidae, 4. Revision der griechischen Arten der Gattungen <italic>Ena, Zebrina, Napaeopsis</italic> und <italic>Turanena</italic> (Gastropoda Pulmonata: Pupilloidea).</article-title><source>Basteria </source><volume>56</volume>: <fpage>105</fpage>-<lpage>158</lpage>.</mixed-citation></ref></ref-list></tp:taxon-treatment>
