# Supplementary material for: New taxa of terrestrial molluscs from Turkey (Gastropoda, Pristilomatidae, Enidae, Hygromiidae, Helicidae)
Source: Zookeys. 2012 Feb 24;(171):17–37. doi: 10.3897/zookeys.171.2273 (PMC3288681; doi:10.3897/zookeys.171.2273)
Supplement: XML Treatment for Rhabdoena gostelii [file zookeys.171.2273-treatment11.xml]

<!DOCTYPE tp:taxon-treatment
  PUBLIC "-//TaxonX//DTD Taxonomic Treatment Publishing DTD v0 20100105//EN" "tax-treatment-NSO.dtd">
<tp:taxon-treatment xmlns:tp="http://www.plazi.org/taxpub"><tp:treatment-meta><mixed-citation publication-type="journal"><person-group><name><surname>Gümüş</surname><given-names>Burçin Aşkım</given-names></name><name><surname>Neubert</surname><given-names>Eike</given-names></name></person-group><article-title>New taxa of terrestrial molluscs from Turkey (Gastropoda, Pristilomatidae, Enidae, Hygromiidae, Helicidae)</article-title><source>Zookeys</source><day>24</day><month>2</month><year>2012</year><volume>2012</volume><issue>171</issue><fpage>17</fpage><lpage>37</lpage><pub-id pub-id-type="doi">10.3897/zookeys.171.2273</pub-id></mixed-citation></tp:treatment-meta><tp:nomenclature><tp:taxon-name>
                                    <tp:taxon-name-part taxon-name-part-type="genus">Rhabdoena</tp:taxon-name-part>
                                    <tp:taxon-name-part taxon-name-part-type="species">gostelii</tp:taxon-name-part>
                                <object-id xmlns:xlink="http://www.w3.org/1999/xlink" xlink:type="simple">urn:lsid:zoobank.org:act:9CA63D44-A467-418D-BD75-7BC254948A12</object-id>
                                <object-id xmlns:xlink="http://www.w3.org/1999/xlink" xlink:type="simple">http://species-id.net/wiki/Rhabdoena_gostelii</object-id>
                                </tp:taxon-name><tp:taxon-status xmlns:xlink="http://www.w3.org/1999/xlink" xlink:type="simple">sp. n.</tp:taxon-status><xref ref-type="fig" rid="F4">Fig. 21</xref></tp:nomenclature><tp:treatment-sec sec-type="Type specimens"><title>Type specimens.</title><p> Holotype NMBE 33331, Vil. Erzincan, Kemaliye, Dilli Deresi, <named-content xmlns:xlink="http://www.w3.org/1999/xlink" content-type="dwc:verbatimCoordinates" xlink:type="simple">39.315°N, 38.44°E</named-content>, 870 m alt.,10.7.2005, leg. B. A. Gümüş; paratype NMBE 33332/1, Vil. Erzincan, Kemaliye, Muşaga village (= Kocaçimen <named-content xmlns:xlink="http://www.w3.org/1999/xlink" content-type="dwc:verbatimCoordinates" xlink:type="simple">39.296°N, 38.54°E</named-content>), 02.08.1987, leg. N. Kazancı, ex coll. Neubert.</p></tp:treatment-sec><tp:treatment-sec sec-type="Diagnosis"><title>Diagnosis.</title><p> Shell large, protoconch dome-shaped, sculpture of fine irregularly arranged riblets, apertural rims slightly inclined, connected by a weak parietal callus.</p></tp:treatment-sec><tp:treatment-sec sec-type="Description"><title>Description.</title><p> Shell large; protoconch of 2.5 whorls, smooth, dome-shaped; shell colour basically creamy whitish, with a few irregularly scattered brownish mottles; shell elongate conical with a semi-ovate aperture; whorls of the teleoconch almost flat, increasing regularly, suture of medium depth; surface of the teleoconch almost smooth, with a sculpture of fine irregularly arranged riblets on the teleoconch; apertural rims sharp, reinforced by a very weak labial callus, somewhat reflected; a shallow angularis indicated on the parietum, apertural rims slightly inclined, connected by a weak parietal callus; columellar rim of the aperture widely reflected; umbilicus slit-like open, elongate.</p><fig id="F4" position="float" orientation="portrait"><label>Figures 13–23.</label><caption><p> <tp:taxon-name>Enidae</tp:taxon-name>. <bold>13–20</bold> <italic><tp:taxon-name>Euchondrus</tp:taxon-name></italic> spp. <bold>13</bold> <italic><tp:taxon-name>Euchondrus septemdentatus</tp:taxon-name></italic>, syntype <italic><tp:taxon-name>Pupa septemdentata</tp:taxon-name></italic>, SMF 236888, Israel, Jerusalem, coll. Rossmässler ex Roth, Original figure from Iconographie (1), No. 922, H = 9.75 mm <bold>14</bold> lectotype <italic><tp:taxon-name>Bulimus triticeus</tp:taxon-name></italic> (type designation herewith based on an unpublished designation by Zilch), SMF 236889, Israel, Jerusalem, coll. Rossmässler ex Stentz, H = 9.4 mm <bold>15</bold> <italic><tp:taxon-name>Euchondrus septemdentatus</tp:taxon-name></italic>, NMBE 503001, Lebanon, Beirut, next to Soha water plant, <named-content xmlns:xlink="http://www.w3.org/1999/xlink" content-type="dwc:verbatimCoordinates" xlink:type="simple">33°45.117'N, 35°45.213'E</named-content>, 1474 m alt., 17.08.2008, leg. E. Neubert, H = 9.4 mm <bold>16</bold> syntype <italic><tp:taxon-name>Chondrus septemdentatus</tp:taxon-name></italic> var. <italic>borealis</italic>, ZMZ 514110, Turkey, between Mersin and Tarsus, coll. Mousson ex Schlaefli, 1861, H = 10.5 mm; <bold>17</bold> <italic><tp:taxon-name>Euchondrus septemdentatus</tp:taxon-name></italic>, SMF 312409, Turkey, 2.5 km SE Belen, leg. Menkhorst <bold>18</bold> <italic><tp:taxon-name>Euchondrus paucidentatus</tp:taxon-name></italic> sp. n., holotype NMBE 32688, Turkey, Vil. Şanlıurfa, Nusaybin, bridge over the Çağ Çağ Deresi, <named-content xmlns:xlink="http://www.w3.org/1999/xlink" content-type="dwc:verbatimCoordinates" xlink:type="simple">37.09°N, 41.215°E</named-content>, 470 m alt., 4.8.1988, leg. E. Neubert, H = 7.76 mm <bold>19</bold> <italic><tp:taxon-name>Euchondrus ledereri</tp:taxon-name></italic>, SMF 312412, Turkey, Meşindağı Geçidi, 15 rkm SE Eruh (= Dih), along the road to Şırnak, <named-content xmlns:xlink="http://www.w3.org/1999/xlink" content-type="dwc:verbatimCoordinates" xlink:type="simple">37.672°N, 42.316°E</named-content>, 1620 m alt., 03.08.1988, leg. Neubert, H = 10.2 mm <bold>20</bold> <italic><tp:taxon-name>Euchondrus ledereri</tp:taxon-name></italic>, NMBE 503488, Lebanon, Nahr Abu Ali close to Seraad, <named-content xmlns:xlink="http://www.w3.org/1999/xlink" content-type="dwc:verbatimCoordinates" xlink:type="simple">34.283°N, 35.9288°E</named-content>, 573 m alt., 19.08.2008, leg. Neubert, H = 8.32 mm <bold>21–23</bold> <italic><tp:taxon-name>Rhabdoena</tp:taxon-name></italic> spp. <bold>21</bold> <italic><tp:taxon-name>Rhabdoena gostelii</tp:taxon-name></italic> sp. n., holotype NMBE 33331, Vil. Erzincan, Kemaliye, Dilli Deresi, <named-content xmlns:xlink="http://www.w3.org/1999/xlink" content-type="dwc:verbatimCoordinates" xlink:type="simple">39.315°N, 38.44°E</named-content>, 870 m alt.,10.7.2005, leg. B. A. Gümüş, H = 20.96 mm <bold>22</bold> <italic><tp:taxon-name>Rhabdoena armenica</tp:taxon-name></italic>, lectotype SMF 63431, “NW Armenia (?)”, coll. Nägele ex Tembé, H = 14.6 mm <bold>23</bold> <italic><tp:taxon-name>Rhabdoena cosensis</tp:taxon-name></italic>, lectotype <italic><tp:taxon-name>Buliminus (Zebrina) caesius</tp:taxon-name></italic> O. Boettger, 1885, SMF 14485, Turkey, “Smyrna” [= Izmir], coll. O. Boettger ex Goldfuss, H = 17.9 mm. -- All figures scaled × 5.</p></caption><graphic xmlns:xlink="http://www.w3.org/1999/xlink" xlink:href="ZooKeys-171-017-g004.jpg" position="float" orientation="portrait" xlink:type="simple"/></fig></tp:treatment-sec><tp:treatment-sec sec-type="Measurements"><title>Measurements.</title><p> Holotype: H = 20.96; D = 8.56; PH = 7.14; PD = 5.4; W = 8.5.</p></tp:treatment-sec><tp:treatment-sec sec-type="Etymology"><title>Etymology.</title><p> This new species is dedicated to our dear friend, the late Dr. Margret Gosteli from the Natural History Museum Berne, Switzerland.</p></tp:treatment-sec><tp:treatment-sec sec-type="Distribution"><title>Distribution.</title><p> This species is only known from a very small range in the area of Kemaliye.</p></tp:treatment-sec><tp:treatment-sec sec-type="Remarks and differential diagnosis"><title>Remarks and differential diagnosis.</title><p> This new species is currently confined to <italic><tp:taxon-name>Rhabdoena</tp:taxon-name></italic> because of the overlap of conchological characters with other species of this subgenus. The new species differs from all other known species by its size (it is the largest species in the subgenus). The conchologically closest taxon is <italic><tp:taxon-name>Rhabdoena cosensis</tp:taxon-name></italic> (Reeve, 1849) (<xref ref-type="fig" rid="F4">Fig. 23</xref>), which has a more conical shell, a more mammillate protoconch, a more open umbilicus, and a much smaller last whorl. The other Turkish species, <italic><tp:taxon-name>Rhabdoena armenica</tp:taxon-name></italic> (Nägele, 1903) (<xref ref-type="fig" rid="F4">Fig. 22</xref>), is much smaller, has a widely open umbilicus, and a more rigid mode of ribbing. The latter species is known from two lots in the collection of SMF only, and has not been found back until now. The second lot in SMF (not illustrated here) is said to originate from Tokat (coll. Nägele). Probably, this species is a local endemic species with a restricted distribution area like <italic><tp:taxon-name>Rhabdoena gostelii</tp:taxon-name></italic> sp. n.</p></tp:treatment-sec></tp:taxon-treatment>
