# Supplementary material for: New taxa of terrestrial molluscs from Turkey (Gastropoda, Pristilomatidae, Enidae, Hygromiidae, Helicidae)
Source: Zookeys. 2012 Feb 24;(171):17–37. doi: 10.3897/zookeys.171.2273 (PMC3288681; doi:10.3897/zookeys.171.2273)
Supplement: XML Treatment for Metafruticicola kizildagensis [file zookeys.171.2273-treatment12.xml]

<!DOCTYPE tp:taxon-treatment
  PUBLIC "-//TaxonX//DTD Taxonomic Treatment Publishing DTD v0 20100105//EN" "tax-treatment-NSO.dtd">
<tp:taxon-treatment xmlns:tp="http://www.plazi.org/taxpub"><tp:treatment-meta><mixed-citation publication-type="journal"><person-group><name><surname>Gümüş</surname><given-names>Burçin Aşkım</given-names></name><name><surname>Neubert</surname><given-names>Eike</given-names></name></person-group><article-title>New taxa of terrestrial molluscs from Turkey (Gastropoda, Pristilomatidae, Enidae, Hygromiidae, Helicidae)</article-title><source>Zookeys</source><day>24</day><month>2</month><year>2012</year><volume>2012</volume><issue>171</issue><fpage>17</fpage><lpage>37</lpage><pub-id pub-id-type="doi">10.3897/zookeys.171.2273</pub-id></mixed-citation></tp:treatment-meta><tp:nomenclature><tp:taxon-name>
                            <tp:taxon-name-part taxon-name-part-type="genus">Metafruticicola</tp:taxon-name-part>
                            <tp:taxon-name-part taxon-name-part-type="species">kizildagensis</tp:taxon-name-part>
                        <object-id xmlns:xlink="http://www.w3.org/1999/xlink" xlink:type="simple">urn:lsid:zoobank.org:act:FDBFEEA4-D4C8-40CB-A47D-9BB7B8D8780C</object-id>
                        <object-id xmlns:xlink="http://www.w3.org/1999/xlink" xlink:type="simple">http://species-id.net/wiki/Metafruticicola_kizildagensis</object-id>
                        </tp:taxon-name><tp:taxon-status xmlns:xlink="http://www.w3.org/1999/xlink" xlink:type="simple">sp. n.</tp:taxon-status><xref ref-type="fig" rid="F5">Fig. 24</xref></tp:nomenclature><tp:treatment-sec sec-type="Type specimens"><title>Type specimens.</title><p> Holotype NMBE 32690; paratypes NMBE 32691/3, coll. Gümüş/5; Turkey, Vil. Isparta, Şarkikaraağaç, Kızıldağ, ca. 5 km SE of Şarkikaraağaç, <named-content xmlns:xlink="http://www.w3.org/1999/xlink" content-type="dwc:verbatimCoordinates" xlink:type="simple">38.0403750°N, 31.3653850°E</named-content>, 1500 m alt., 24.12.2005, leg. B. A. Gümüş.</p></tp:treatment-sec><tp:treatment-sec sec-type="Diagnosis"><title>Diagnosis.</title><p> A large species of <italic><tp:taxon-name>Metafruticicola</tp:taxon-name></italic>, depressed white shell with a single brown spiral band below the periphery, last whorl bluntly angled, surface of teleoconch with irregular axial stripes, smooth, umbilicus open.</p></tp:treatment-sec><tp:treatment-sec sec-type="Description"><title>Description.</title><p> Protoconch of 2.25 whorl, sculptured by small radial riblets with interspersed pits, white to pale yellow; teleoconch of 4 whorls, basic colour white, with two partly fused brown spirals on the upper surface, and a single brown spiral band below the periphery; shell depressed, spire only slightly elevated, last whorl bluntly angled; surface of teleoconch with irregularly arranged axial stripes, smooth; last whorl only slightly descending below the shell‘s periphery; aperture depressed oval, reinforced by a weak labial callus, peristomial rim slightly reflecting over the umbilicus; umbilicus open, initially cylindrical, with the last whorl somewhat eccentrically increasing.</p><fig id="F5" position="float" orientation="portrait"><label>Figures 24–26.</label><caption><p> <italic><tp:taxon-name>Metafruticicola</tp:taxon-name></italic> spp. <bold>24</bold>. <italic><tp:taxon-name>Metafruticicola kizildagensis</tp:taxon-name></italic> sp. n., holotype NMBE 32690 Vil. Isparta, Şarkikaraağaç, Kızıldağ, ca. 5 km SE of Şarkikaraağaç, <named-content xmlns:xlink="http://www.w3.org/1999/xlink" content-type="dwc:verbatimCoordinates" xlink:type="simple">38.0403750°N, 31.3653850°E</named-content>, 1500 m alt., 24.12.2005, leg. B. A. Gümüs, D = 20.44 mm <bold>25</bold> <italic><tp:taxon-name>Metafruticicola dedegoelensis</tp:taxon-name></italic>, Vil. Isparta, Dedegöl Dağı, Yenişarbademli, Alma Uşağı Mevki, 2350 m alt., 26.05.2002, leg. B. A. Gümüş, D = 15.5 mm <bold>26</bold> <italic><tp:taxon-name>Metafruticicola oerstani</tp:taxon-name></italic>, Isparta, Barla Dağı, southern slope, 2000 m alt., <named-content xmlns:xlink="http://www.w3.org/1999/xlink" content-type="dwc:verbatimCoordinates" xlink:type="simple">38.02°N, 30.7°E</named-content>, NMBE 23902. — All figures scaled × 2.</p></caption><graphic xmlns:xlink="http://www.w3.org/1999/xlink" xlink:href="ZooKeys-171-017-g005.jpg" position="float" orientation="portrait" xlink:type="simple"/></fig></tp:treatment-sec><tp:treatment-sec sec-type="Measurements"><title>Measurements.</title><p> Syntype: H = 10.8; D = 20.44; PH = 5.65; PD = 10.3; W = 6.25.</p></tp:treatment-sec><tp:treatment-sec sec-type="Etymology"><title>Etymology.</title><p> This species is named after the Kızıldağ mountain NE of the city of Isparta.</p><!--PageBreak--></tp:treatment-sec><tp:treatment-sec sec-type="Distribution"><title>Distribution.</title><p> This species is only known from its type locality. However, we assume that as is the case in the other <italic><tp:taxon-name>Metafruticicola</tp:taxon-name></italic> species mentioned above, this species may locally be present in the alpine to subalpine region of the inner Anatolian mountain chain.</p></tp:treatment-sec><tp:treatment-sec sec-type="Remarks and differential diagnosis"><title>Remarks and differential diagnosis.</title><p> This species is considerably larger than the two species of <italic><tp:taxon-name>Metafruticicola</tp:taxon-name></italic>, <italic><tp:taxon-name>Metafruticicola dedegoelensis</tp:taxon-name></italic> Hausdorf et al., 2004 (<xref ref-type="fig" rid="F5">Fig. 25</xref>), and <italic><tp:taxon-name>Metafruticicola oerstani</tp:taxon-name></italic> Hausdorf et al., 2004 (<xref ref-type="fig" rid="F5">Fig. 26</xref>), which live nearby. The shell of <italic><tp:taxon-name>Metafruticicola dedegoelensis</tp:taxon-name></italic> differs by its shell sculptured with strong ribs. The shell of <italic><tp:taxon-name>Metafruticicola oerstani</tp:taxon-name></italic> is smaller, more depressed with short, bristle-like hairs on the teleoconch surface, which usually are lost in adult shells but still can be found on the umbilicus walls, and scattered hair scars on the teleoconch surface. Moreover, its umbilicus is wider and more perspective if compared to <italic><tp:taxon-name>Metafruticicola kizildagensis</tp:taxon-name></italic> sp. n., which has no hairs nor hair scars and a narrower and more cylindrical umbilicus.</p></tp:treatment-sec></tp:taxon-treatment>
