# Supplementary material for: New taxa of terrestrial molluscs from Turkey (Gastropoda, Pristilomatidae, Enidae, Hygromiidae, Helicidae)
Source: Zookeys. 2012 Feb 24;(171):17–37. doi: 10.3897/zookeys.171.2273 (PMC3288681; doi:10.3897/zookeys.171.2273)
Supplement: XML Treatment for Assyriella thospitis menkhorsti [file zookeys.171.2273-treatment13.xml]

<!DOCTYPE tp:taxon-treatment
  PUBLIC "-//TaxonX//DTD Taxonomic Treatment Publishing DTD v0 20100105//EN" "tax-treatment-NSO.dtd">
<tp:taxon-treatment xmlns:tp="http://www.plazi.org/taxpub"><tp:treatment-meta><mixed-citation publication-type="journal"><person-group><name><surname>Gümüş</surname><given-names>Burçin Aşkım</given-names></name><name><surname>Neubert</surname><given-names>Eike</given-names></name></person-group><article-title>New taxa of terrestrial molluscs from Turkey (Gastropoda, Pristilomatidae, Enidae, Hygromiidae, Helicidae)</article-title><source>Zookeys</source><day>24</day><month>2</month><year>2012</year><volume>2012</volume><issue>171</issue><fpage>17</fpage><lpage>37</lpage><pub-id pub-id-type="doi">10.3897/zookeys.171.2273</pub-id></mixed-citation></tp:treatment-meta><tp:nomenclature><tp:taxon-name>
                            <tp:taxon-name-part taxon-name-part-type="genus">Assyriella</tp:taxon-name-part>
                            <tp:taxon-name-part taxon-name-part-type="species">thospitis</tp:taxon-name-part>
                            <tp:taxon-name-part taxon-name-part-type="subspecies">menkhorsti</tp:taxon-name-part>
                        <object-id xmlns:xlink="http://www.w3.org/1999/xlink" xlink:type="simple">urn:lsid:zoobank.org:act:C94D7CB6-0483-4B41-BA38-0355A52AD6C8</object-id>
                        <object-id xmlns:xlink="http://www.w3.org/1999/xlink" xlink:type="simple">http://species-id.net/wiki/Assyriella_thospitis_menkhorsti</object-id>
                        </tp:taxon-name><tp:taxon-status xmlns:xlink="http://www.w3.org/1999/xlink" xlink:type="simple">ssp. n.</tp:taxon-status><xref ref-type="fig" rid="F6">Fig. 28</xref></tp:nomenclature><tp:treatment-sec sec-type="Type specimens"><title>Type specimens.</title><p> Holotype NMBE 33333, paratypes NMBE 16599/3, Turkey, Bitlis, Kireçtaşı, quarry, <named-content xmlns:xlink="http://www.w3.org/1999/xlink" content-type="dwc:verbatimCoordinates" xlink:type="simple">38.37°N, 42.1°E</named-content>, 9.5.2011, leg. &amp; ex coll. Menkhorst; additional paratypes HMT/16.</p><!--PageBreak--></tp:treatment-sec><tp:treatment-sec sec-type="Additional specimens examined"><title>Additional specimens examined.</title><p> Bitlis 1.8 km NE. Kokarsu, 1723 m alt., <named-content xmlns:xlink="http://www.w3.org/1999/xlink" content-type="dwc:verbatimCoordinates" xlink:type="simple">38.3942°N, 42.2685°E</named-content>, 10.5.2011, HMT/6.</p></tp:treatment-sec><tp:treatment-sec sec-type="Diagnosis"><title>Diagnosis.</title><p> Stronge rib sculpture on the teleoconch, presence of greenish-yellowish periostracum and a columellar ridge on the basal apertural rim.</p></tp:treatment-sec><tp:treatment-sec sec-type="Description"><title>Description.</title><p> Large shells, depressed to slightly elevated spire; protoconch with 1.5 flat and slightly ribbed whorls; last whorl strongly descending at the aperture; teleoconch sculpture of regular axial riblets; basic shell colour greenish to yellowish due to the periostracum; spiral bands bluish; aperture cross-oval, reinforced by a labial callus, moderately reflected; umbilicus slit-like open to sometimes closed; columellar labial callus or ridge present.</p><fig id="F6" position="float" orientation="portrait"><label>Figures 27–28.</label><caption><p> ssp. Figure <bold>27</bold> <italic><tp:taxon-name>Assyriella thospitis thospitis</tp:taxon-name></italic>, holotype NNM 56804, Bitlis, Kermate, 10 km SW of Setek, 1550 m alt., May 1990, leg. Neuteboom, D = 37.6 mm <bold>28</bold> <italic><tp:taxon-name>Assyriella thospitis menkhorsti</tp:taxon-name></italic>ssp. n., holotype NMBE 33333, Bitlis, Kireçtaşı, quarry, <named-content xmlns:xlink="http://www.w3.org/1999/xlink" content-type="dwc:verbatimCoordinates" xlink:type="simple">38.37°N, 42.1°E</named-content>, 9.5.2011, D = 33.46 mm. — All figures scaled × 1.5.</p></caption><graphic xmlns:xlink="http://www.w3.org/1999/xlink" xlink:href="ZooKeys-171-017-g006.jpg" position="float" orientation="portrait" xlink:type="simple"/></fig></tp:treatment-sec><tp:treatment-sec sec-type="Measurements"><title>Measurements.</title><p> Holotype: H = 19.8; D = 33.46; PH = 7.2; PD = 21.6; W = 4.75.</p></tp:treatment-sec><tp:treatment-sec sec-type="Etymology"><title>Etymology.</title><p> This new subspecies is named in honor of Dipl. Ing. H. P. M. G. Menkhorst, a keen malacologist, to acknowledge his deep interested in and outstanding contributions to the knowledge of the biodiversity of the Turkish malacofauna.</p></tp:treatment-sec><tp:treatment-sec sec-type="Distribution"><title>Distribution.</title><p> <italic><tp:taxon-name>Assyriella thospitis menkhorsti</tp:taxon-name></italic>ssp. n. lives in a small area southeast to the range of the nominotypical subspecies (<xref ref-type="bibr" rid="B21">Schütt and Subai 1996</xref>: 118, 141).</p><fig id="F7" position="float" orientation="portrait"><label>Figure 29.</label><caption><p> Distribution map. ▲ <italic><tp:taxon-name>Vitrea gostelii</tp:taxon-name></italic> sp. n. ● <italic><tp:taxon-name>Turanena demirsoyi</tp:taxon-name></italic>sp. n. and <italic><tp:taxon-name>Rhabdoena gostelii</tp:taxon-name></italic>sp. n. ■ <italic><tp:taxon-name>Euchondrus paucidentatus</tp:taxon-name></italic> sp. n. ▼ <italic><tp:taxon-name>Metafruticicola kizildagensis</tp:taxon-name></italic> sp. n. ► <italic><tp:taxon-name>Assyriella thospitis menkhorsti</tp:taxon-name></italic> ssp. n.</p></caption><graphic xmlns:xlink="http://www.w3.org/1999/xlink" xlink:href="ZooKeys-171-017-g007.jpg" position="float" orientation="portrait" xlink:type="simple"/></fig></tp:treatment-sec><tp:treatment-sec sec-type="Remarks and differential diagnosis"><title>Remarks and differential diagnosis.</title><p> This subspecies differs from the nominotypical subspecies in several character states (<xref ref-type="fig" rid="F6">Fig. 27</xref>). The main character states are the stronger rib sculpture on the teleoconch, the bluish spiral bands (brown in <italic><tp:taxon-name>Assyriella thospitis thospitis</tp:taxon-name></italic> Schütt &amp; Subai, 1996), the greenish-yellowish periostracum (almost transparent and colourless in <italic><tp:taxon-name>Assyriella thospitis thospitis</tp:taxon-name></italic>), the usually slit-like umbilicus (always closed and thickly calloused in <italic><tp:taxon-name>Assyriella thospitis thospitis</tp:taxon-name></italic>), presence of a ± well developed columellar ridge on the basal apertural rim.</p></tp:treatment-sec><ref-list><ref id="B21"><mixed-citation xmlns:xlink="http://www.w3.org/1999/xlink" xlink:type="simple"><person-group><name name-style="western"><surname>Schütt</surname><given-names>H</given-names></name><name name-style="western"><surname>Subai</surname><given-names>P</given-names></name></person-group> (<year>1996</year>)<source> Revision der Gattung <italic>Assyriella</italic> P. Hesse 1908 (Gastropoda: Pulmonata: Helicidae: Helicinae). Archiv für Molluskenkunde, Frankfurt a. M 125 (1/2): 117–161.</source></mixed-citation></ref></ref-list></tp:taxon-treatment>
